# Supplementary material for: The genomic landscape of Epstein-Barr virus-associated pulmonary lymphoepithelioma-like carcinoma
Source: Nat Commun. 2019 Jul 16;10:3108. doi: 10.1038/s41467-019-10902-w (PMC6635366; doi:10.1038/s41467-019-10902-w)
Supplement: Supplementary file 4 — Supplementary Data 1 [file 41467_2019_10902_MOESM4_ESM.zip]

## Sheet: Sheet1
Supplementary Data 1. Clinicopathological characteristics of 91 pulmonary lymphoepithelioma-like carcinomas (LELC) patients
Tumor ID (n=91)	Tumour content estimated by histology examination	Smoking exposure (packs per day*years)	Smoking history	Alcohol drinking	T stage	N stage	M stage	Stages	Relapse progression	Metastasis	Survival Status	DFS	OS	FFPE or Fresh Frozen	Match normal sample ID
1409TDA	0.5	0	0	0	2a	0	0	IB	0	0	0	26.4333	56	Frozen	1409NDA
1427TDA	0.6	2*5	1	1	2b	1	0	IIB	0	0	0	5.6	55.2333	Frozen	1427NDA
1438TDA	30-40%	0	0	0	2	1	0	IIB	0	0	0	1.8	55.0333	Frozen	1438NDA
1443TDA	>50%	40*40	1	0	2a	0	0	IB	1	0	0	39.8667	67.9	Frozen	1443NDA
1458TDA	0.4	7*30	1	0	2	0	0	IB	0	0	0	1.36667	54.3667	Frozen	1458NDA
1537TDA	0.3	0	0	0	2b	2	0	IIIA	1	1	1	8.43333	48.9333	Frozen	1537NDA
1622TDA	0.5	0	0	0	2b	1	0	IIb	0	0	0	57.6667	57.6667	Frozen	1622NDA
1642TDA	~67%	0	0	0	4	2	0	IIIB	0	0	0	46.8333	46.8333	Frozen	1642NDA
1664TDA	0.7	0	0	0	2	0	0	IB	0	0	1	0.8	23.1	Frozen	1664NDA
1711TDA	0.9	10*2	1	0	2	0	0	IB	0	0	0	48.6333	49.2	Frozen	1711NDA
1742TDA	0.8	0	0	0	3	2	0	IIIA	1	1	1	1.3	14.9667	Frozen	1742NDA
1755TDA	0.7	0	0	0	2b	0	0	IIA	0	0	0	3	53.7667	Frozen	1755NDA
1762TDA	0.5	0	0	0	2	0	0	IB	0	0	0	50.8667	50.8667	Frozen	1762NDA
1770TDA	0.6	20*40	1	0	2a	2	0	IIIA	1	1	0	31.6	44.5333	Frozen	1770NDA
1814TDA	40-50%	0	0	0	1b	2	0	IIIA	1	1	1	24.8	35.6667	Frozen	1814NDA
1831TDA	50-60%	10*10	1	0	4	1	0	IIB	0	0	0	45.9	45.9	Frozen	1831NDA
1854TDA	0.6	0	0	0	3	2	0	IIIA	0	0	1	0.266667	14.4667	Frozen	1854NDA
1883TDA	30-40%	20*35	1	1	2	2	0	IIIA	1	1	0	37.4333	37.6333	Frozen	1883NDA
1911TDA	0.7	30*32	1	0	2a	0	0	IB	0	0	0	48.3	48.6	Frozen	1911NDA
1920TDA	0.8	20*20	1	0	4	0	0	IIB	0	0	0	47.8333	47.8333	Frozen	1920NDA
1925TDA	0.6	0	0	0	2a	0	0	IB	0	0	0	45.6	45.6667	Frozen	1925NDA
1931TDA	0.5	0	0	0	2	2	0	IIIA	0	0	0	35.9333	35.4	Frozen	1931NDA
1941TDA	0.5	0	0	0	2a	0	0	IB	0	0	0	45.3667	45.3667	Frozen	1941NDA
1981TDA	0.6	0	0	0	2b	2	1	IV	1	1	0	7.46667	46.4	Frozen	1981NDA
1990TDA	0.3	0	0	0	2a	0	0	IB	0	0	0	39.1333	44.8333	Frozen	1990NDA
2119TDA	0.4	0	0	0	3	0	0	IIB	0	0	1	0.03	0.0333333	Frozen	2119NDA
2164TDA	0.6	20*20	1	0	2b	1	0	IIB	0	1	0	4.56667	24.6	Frozen	2164NDA
731TDA	0.6	0	0	0	4	2	0	IIIA	1	1	1	25.3	44.6667	Frozen	731NDA
894TDA	0.7	0	0	0	2	0	0	IB	0	0	0	87	91.6	Frozen	894NDA
962TDA	0.5	0	0	0	1b	0	0	IA	0	0	0	72.5667	72.7333	Frozen	962NDA
LEC-FFPE-100B	30-40%	0	0	0	4	2	1	IV	0	0	1	3.4	48.1667	FFPE	NA
LEC-FFPE-104B	0.5	0	0	0	x	3	0	IIB	1	1	0	29.2333	55.7333	FFPE	NA
LEC-FFPE-107B	>30%	0	0	0	1	0	0	IA	0	0	0	115.3	118.867	FFPE	NA
LEC-FFPE-108B	0.6	0	0	0	2	2	0	IIIA	0	0	0	51.0667	51.0667	FFPE	NA
LEC-FFPE-110B	60-70%	0	0	0	2	0	0	IB	0	0	0	100.067	127.733	FFPE	NA
LEC-FFPE-112B	40-50%	0	0	0	2	0	0	IB	0	0	1	1.46667	58	FFPE	NA
LEC-FFPE-114B	0.6	0	0	0	2	1	0	IIB	1	1	1	10.0333	69.5667	FFPE	NA
LEC-FFPE-115B	0.5	0	0	0	3	2	0	IIIA	0	0	0	3.86667	95.8667	FFPE	NA
LEC-FFPE-116B	0.6	0	0	0	3	0	0	IIA	0	0	0	68.8	68.8	FFPE	NA
LEC-FFPE-118B	>50%	20*15	1	0	1	0	0	IA	1	0	0	32.3667	171.933	FFPE	NA
LEC-FFPE-119B	>30%	0	0	0	2	0	0	IB	0	0	0	13.7333	170.467	FFPE	NA
LEC-FFPE-120B	40-50%	0	0	0	2	2	0	IIIA	0	0	1	2.66667	2.66667	FFPE	NA
LEC-FFPE-122B	0.6	0	0	1	1a	2	0	IIIA	0	0	0	53.3667	53.3667	FFPE	NA
LEC-FFPE-12B	0.7	0	0	0	1	0	0	IA	0	1	0	11.7333	11.9667	FFPE	NA
LEC-FFPE-13B	0.5	0	0	0	3	2	0	IIIA	0	0	0	57.3	57.3	FFPE	NA
LEC-FFPE-17B	0.4	0	0	0	2a	0	0	IB	0	0	0	59.6333	62.5	FFPE	NA
LEC-FFPE-19B	0.5	0	0	0	2a	2	0	IIIA	0	0	0	59.7333	59.7333	FFPE	NA
LEC-FFPE-21B	0.5	0	0	0	3	2	1a	IV	1	0	0	15.9333	50	FFPE	NA
LEC-FFPE-22B	0.5	0	0	0	2a	2	0	IIIA	0	0	0	0.6	48.5	FFPE	NA
LEC-FFPE-23B	0.6	0	0	0	1	0	0	IA	0	0	0	0.3	80.9	FFPE	NA
LEC-FFPE-24B	0.7	0	0	0	2a	0	0	IB	1	1	0	37.9333	59.7667	FFPE	NA
LEC-FFPE-2B	0.3	0	0	0	2	1	0	IIB	0	0	0	30.17	30.17	FFPE	NA
LEC-FFPE-31B	0.3	0	0	0	2a	1	0	IIA	0	0	0	22.9	46.9667	FFPE	NA
LEC-FFPE-32B	0.3	0	0	0	2	0	0	IB	0	0	0	87.4667	87.4667	FFPE	NA
LEC-FFPE-34B	0.7	0	0	0	2	0	0	IB	0	0	0	7.56667	58.5	FFPE	NA
LEC-FFPE-37B	0.5	0	0	0	1	0	0	IA	0	0	0	35.7	44.5333	FFPE	NA
LEC-FFPE-40B	60-70%	0	0	0	2b	0	0	IIA	0	0	0	5.4	54.3	FFPE	NA
LEC-FFPE-42B	0.8	0	0	0	2	2	0	IIIA	1	1	0	21.3	46.0667	FFPE	NA
LEC-FFPE-46B	0.5	0	0	0	1	1	0	IIB	0	0	0	48.7667	48.7667	FFPE	NA
LEC-FFPE-48B	0.6	30*40	1	0	3	2	0	IIIA	1	0	1	10.5333	44.6667	FFPE	NA
LEC-FFPE-4B	0.4	0	0	0	2	0	0	IB	0	0	0	43.8333	68.3	FFPE	NA
LEC-FFPE-51B	0.4	0	0	0	2a	0	0	IB	0	0	0	43.5	43.5	FFPE	NA
LEC-FFPE-53B	0.3	0	0	0	1	0	0	IA	0	0	0	39.6	39.7667	FFPE	NA
LEC-FFPE-54B	>30%	0	0	0	4	2	0	IIIB	1	1	1	2.3	14.1	FFPE	NA
LEC-FFPE-56B	0.6	0	0	0	1	2	0	IIIA	0	0	1	0.333333	16.7333	FFPE	NA
LEC-FFPE-58B	0.7	0	0	0	3	0	0	IIB	0	0	0	0.2	53.9333	FFPE	NA
LEC-FFPE-59B	0.8	0	0	0	1a	2	0	IIIA	1	0	0	46	67.2333	FFPE	NA
LEC-FFPE-5B	0.7	0	0	0	1b	2	0	IIIA	1	1	0	21.9	57.7	FFPE	NA
LEC-FFPE-61B	0.4	0	0	0	3	3	0	IIIB	1	1	1	2.7	27.9	FFPE	NA
LEC-FFPE-63B	60-70%	10*20	1	0	2a	2	0	IIIA			0	49	49	FFPE	NA
LEC-FFPE-65B	0.8	20*40	1	0	2	2	0	IIIA	0	0	0	26.8667	84.1667	FFPE	NA
LEC-FFPE-67B	30-40%	0	0	0	3	2	0	IIIA	0	0	1	2.13333	26.6	FFPE	NA
LEC-FFPE-70B	0.5	0	0	0	2a	0	0	IB	0	0	0	3.8	46.3	FFPE	NA
LEC-FFPE-71B	0.4	0	0	0	2a	2	0	IIIA	1	0	0	19.5	44.4667	FFPE	NA
LEC-FFPE-76B	0.3	0	0	0	2a	0	0	IB	0	0	0	46.2333	46.2333	FFPE	NA
LEC-FFPE-77B	0.6	0	0	0	1	1	0	IIB	0	0	1	1.6	1.6	FFPE	NA
LEC-FFPE-78B	>60	0	0	0	2	0	0	IB	0	0	0	50.2333	108.8	FFPE	NA
LEC-FFPE-79B	0.7	0	0	0	2b	0	0	IIA	0	0	0	0.166667	44.2667	FFPE	NA
LEC-FFPE-81B	0.7	0	0	0	2	2	1	IV	1	1	1	14.5667	59.6667	FFPE	NA
LEC-FFPE-82B	0.6	0	0	0	2	2	0	IIIA	1	1	0	59.8	84.8333	FFPE	NA
LEC-FFPE-83B	0.6	0	0	0	1	1	0	IIA	0	0	0	30.5667	87.8	FFPE	NA
LEC-FFPE-84B	0.5	0	0	0	4	2	0	IIIB	1	1	0	7.66667	51.1	FFPE	NA
LEC-FFPE-86B	0.4	0	0	0	4	1	0	IIIB	0	0	0	0.5	0.5	FFPE	NA
LEC-FFPE-89B	0.5	0	0	0	2a	3	1	IV	1	1	0	2	9.36667	FFPE	NA
LEC-FFPE-90B	0.5	0	0	0	4	3	1	IV	0	0	0	0.0333333	13.1333	FFPE	NA
LEC-FFPE-93B	0.6	0	0	0	2	1	0	IIB	0	0	1	50.6333	75.3	FFPE	NA
LEC-FFPE-94B	50-60%	0	0	0	1	3	1	IV	1	1	0	35	62.4667	FFPE	NA
LEC-FFPE-95B	0.4	15*10	1	0	3	NA	NA	NA	1	1	1	4.26667	8.86667	FFPE	NA
LEC-FFPE-96B	0.7	50*25	1	1	1	0	0	IA	0	0	0	27.2333	114.067	FFPE	NA
LEC-FFPE-97B	0.6	20*30	1	1	3	2	0	IIIA	0	0	0	0.533333	45.1667	FFPE	NA
LEC-FFPE-99B	0.3	0	0	0	2	1	0	IIB	0	0	0	101.933	107.767	FFPE	NA
