# Supplementary material for: The genomic landscape of Epstein-Barr virus-associated pulmonary lymphoepithelioma-like carcinoma
Source: Nat Commun. 2019 Jul 16;10:3108. doi: 10.1038/s41467-019-10902-w (PMC6635366; doi:10.1038/s41467-019-10902-w)
Supplement: Supplementary file 5 — Supplementary Data 2 [file 41467_2019_10902_MOESM5_ESM.xlsx]

## Sheet: Sheet1
Supplementary Data 2. Clinical feature summary of 91 pulmonary lymphoepithelioma-like carcinomas (LELC)
		Discovery cohort	Validation cohort	Total	P value	Methods
Age (years)	Median	53	52	52.5	0.621	Wilcoxon rank sum test
	Range	32-68	27-71	27-71
Gender	Male	15	28	43	0.713	Pearson’s x2-test
	Female	15	33	48
Smoking status	Smoker	10	7	17	0.026	Pearson’s x2-test
	Non-smoker	20	54	74
Alcohol drinking status	Drinker	2	3	5	0.731	Fisher's exat test
	Non-drinker	28	58	86
Stages	I	12	19	31	0.569	Pearson’s x2-test
	II	8	13	21
	III	9	22	31
	IV	1	6	7
	NA	0	1	1
Metastasis	Positive	8	14	22	0.698	Pearson’s x2-test
	Negative	22	47	69
Survival status	Alive	23	48	71	0.827	Pearson’s x2-test
	Dead	7	13	20
DFS (Months)	Median	33.8	21.9	26.4	0.691	Wilcoxon rank sum test
	Range	0.03-87	0.03-115.3	0.03-115.3
OS (Months)	Median	44.6	53.4	49	0.064	Wilcoxon rank sum test
	Range	0.03-91.6	0.5-171.9	0.03-171.9
