# Supplementary material for: The genomic landscape of Epstein-Barr virus-associated pulmonary lymphoepithelioma-like carcinoma
Source: Nat Commun. 2019 Jul 16;10:3108. doi: 10.1038/s41467-019-10902-w (PMC6635366; doi:10.1038/s41467-019-10902-w)
Supplement: Supplementary file 6 — Supplementary Data 3 [file 41467_2019_10902_MOESM6_ESM.xlsx]

## Sheet: Sheet1
Supplementary Data 3. Summary statistics of sequencing data from 91 pulmonary lymphoepithelioma-like carcinomas (LELC) patients
Patient_ID	Sample Type	Sequencing Type	Total Mapping bases(Mb)	Mapping rate(%)	PCR duplicate rate(%)	Length of Target region(bp)	Average depth(rmdup)	Region covered by at least 1X(%)	Region covered by at least 4X(%)	Region covered by at least 10X(%)	Region covered by at least 30X(%)	Region covered by at least 100X(%)
1409NDA	Normal tissue	whole-exome sequencing	18109.3	99.77	46	58970115	98.63	99.16	98.71	97.9	94.04	67.85
1409TDA	Tumor tissue	whole-exome sequencing	17373.4	99.76	43.19	58970115	101.43	99.15	98.68	97.81	93.65	65.96
1427NDA	Normal tissue	whole-exome sequencing	21335.4	99.7	60.63	58970115	86.23	99.31	98.98	98.31	95.46	75.6
1427TDA	Tumor tissue	whole-exome sequencing	19203.5	99.72	52.51	58970115	94.43	99.28	98.87	98.09	94.52	70.84
1438NDA	Normal tissue	whole-exome sequencing	20730.8	99.72	48.98	58970115	107.12	99.16	98.77	98.08	95.11	74.07
1438TDA	Tumor tissue	whole-exome sequencing	19220.1	99.67	50.36	58970115	97.34	98.99	98.51	97.72	94.31	70.91
1443NDA	Normal tissue	whole-exome sequencing	18257.9	99.66	45.28	58970115	96.53	99.23	98.67	97.52	92.12	63.9
1443TDA	Tumor tissue	whole-exome sequencing	16929.9	99.72	48.28	58970115	86.38	99.17	98.65	97.67	93.1	63.9
1458NDA	Normal tissue	whole-exome sequencing	17050.9	99.74	49.99	58970115	85.34	99.28	98.81	97.92	93.51	65.25
1458TDA	Tumor tissue	whole-exome sequencing	16454.4	99.72	57.75	58970115	74.07	99.09	98.65	97.7	93.14	65.01
1537NDA	Normal tissue	whole-exome sequencing	25240.5	99.69	62.72	58970115	100.39	99.1	98.78	98.24	96.24	83.02
1537TDA	Tumor tissue	whole-exome sequencing	22762.7	99.25	58.28	58970115	99.24	99.13	98.73	98.01	94.82	74.62
1622NDA	Normal tissue	whole-exome sequencing	19057	99.7	42.74	58970115	105.83	99.21	98.77	97.98	94.2	68.35
1622TDA	Tumor tissue	whole-exome sequencing	16948	99.65	47.22	58970115	88.19	99.17	98.65	97.63	92.34	60.05
1642NDA	Normal tissue	whole-exome sequencing	17825.4	99.72	44.73	58970115	102.06	99.27	98.8	97.91	93.5	66.77
1642TDA	Tumor tissue	whole-exome sequencing	15886.3	99.71	40.95	58970115	94.32	99.12	98.56	97.49	92.1	59.81
1664NDA	Normal tissue	whole-exome sequencing	21703.6	99.71	51.63	58970115	109.06	99.19	98.81	98.16	95.49	76.82
1664TDA	Tumor tissue	whole-exome sequencing	19333.9	99.7	55.01	58970115	91.54	99.08	98.64	97.73	93.53	70.3
1711NDA	Normal tissue	whole-exome sequencing	19861.3	99.73	44.87	58970115	109.02	99.3	98.85	98.06	94.43	70.79
1711TDA	Tumor tissue	whole-exome sequencing	21676.8	99.71	52.2	58970115	107.67	99.09	98.65	97.9	94.98	75.04
1742NDA	Normal tissue	whole-exome sequencing	25414.8	99.63	59.04	58970115	105.49	99.23	98.9	98.3	95.74	79.3
1742TDA	Tumor tissue	whole-exome sequencing	21097.1	99.69	53.51	58970115	103.83	99.18	98.77	97.97	94.41	74.29
1755NDA	Normal tissue	whole-exome sequencing	22803.5	99.73	58.15	58970115	99	99.36	98.98	98.29	95.15	76.22
1755TDA	Tumor tissue	whole-exome sequencing	23625	99.73	53.97	58970115	112.78	99.35	99	98.38	95.88	78.6
1762NDA	Normal tissue	whole-exome sequencing	21802.3	99.77	53.95	58970115	99.19	99.12	98.69	97.9	94.54	73.59
1762TDA	Tumor tissue	whole-exome sequencing	19178.9	99.72	51.31	58970115	95.17	99.04	98.54	97.67	93.63	68.1
1770NDA	Normal tissue	whole-exome sequencing	26758.2	99.75	58.88	58970115	108.11	99.34	99.03	98.48	96.36	81.47
1770TDA	Tumor tissue	whole-exome sequencing	20555.4	99.75	52.61	58970115	99.37	99.35	98.97	98.26	95.1	73.5
1814NDA	Normal tissue	whole-exome sequencing	24095.1	99.73	56.92	58970115	105.34	99.23	98.91	98.32	95.85	78.89
1814TDA	Tumor tissue	whole-exome sequencing	18792	99.73	54.54	58970115	86.8	99.08	98.62	97.75	93.68	68.38
1831NDA	Normal tissue	whole-exome sequencing	20374.9	99.73	56.46	58970115	88	99.31	98.91	98.17	94.84	72.34
1831TDA	Tumor tissue	whole-exome sequencing	21600	99.72	53.56	58970115	99.44	99.16	98.74	97.99	94.84	73.57
1854NDA	Normal tissue	whole-exome sequencing	23950.3	99.61	59.54	58970115	96.62	99.11	98.68	97.78	93.73	73.88
1854TDA	Tumor tissue	whole-exome sequencing	21756.3	99.67	56.89	58970115	93.36	99.11	98.7	97.98	94.94	74.34
1883NDA	Normal tissue	whole-exome sequencing	22584.9	99.73	50.06	58970115	110.27	99.42	99.04	98.38	95.55	75.32
1883TDA	Tumor tissue	whole-exome sequencing	19008.2	99.7	48.91	58970115	97.43	99.25	98.78	97.91	93.79	67.7
1911NDA	Normal tissue	whole-exome sequencing	21463.5	99.66	55.84	58970115	96.06	99.39	99.03	98.33	95.25	75.08
1911TDA	Tumor tissue	whole-exome sequencing	29218.7	99.73	57.21	58970115	118.96	99.42	99.09	98.51	96.34	82.63
1920NDA	Normal tissue	whole-exome sequencing	22571	99.67	51.23	58970115	109.98	99.37	98.99	98.33	95.53	76.11
1920TDA	Tumor tissue	whole-exome sequencing	24302.9	99.67	50.99	58970115	118.56	99.26	98.87	98.18	95.37	77.16
1925NDA	Normal tissue	whole-exome sequencing	23925.9	99.64	57.31	58970115	97.29	99.37	98.97	98.17	94.55	74.23
1925TDA	Tumor tissue	whole-exome sequencing	24146.9	99.59	56.71	58970115	99.94	99.37	99	98.34	95.6	77.02
1931NDA	Normal tissue	whole-exome sequencing	18580.2	99.75	47.83	58970115	93.94	99.43	99	98.2	94.29	67.47
1931TDA	Tumor tissue	whole-exome sequencing	19453.8	99.79	44.67	58970115	103.23	99.38	98.91	98.01	93.65	67.4
1941NDA	Normal tissue	whole-exome sequencing	19817.5	99.76	49.4	58970115	100.68	99.24	98.83	98.03	94.35	70.68
1941TDA	Tumor tissue	whole-exome sequencing	17755.8	99.74	47.19	58970115	94.64	99.19	98.72	97.86	93.71	66.61
1981NDA	Normal tissue	whole-exome sequencing	18067.3	99.77	48.97	58970115	93.1	99.32	98.89	98.07	94.12	67.96
1981TDA	Tumor tissue	whole-exome sequencing	19994.3	99.74	51.05	58970115	97.71	99.15	98.71	97.95	94.59	71.41
1990NDA	Normal tissue	whole-exome sequencing	23803.5	99.62	57.04	58970115	100.09	99.34	98.98	98.3	95.36	76.92
1990TDA	Tumor tissue	whole-exome sequencing	24070.7	99.62	60.09	58970115	96.02	99.3	98.95	98.3	95.58	77.75
2119NDA	Normal tissue	whole-exome sequencing	24096.8	99.65	59.55	58970115	102.77	99.12	98.76	98.12	95.5	78.77
2119TDA	Tumor tissue	whole-exome sequencing	21682	99.68	55.4	58970115	99.3	99	98.58	97.82	94.8	75.33
2164NDA	Normal tissue	whole-exome sequencing	23950	99.69	57.39	58970115	101.94	99.24	98.86	98.2	95.7	78.64
2164TDA	Tumor tissue	whole-exome sequencing	25360.7	99.56	56.93	58970115	109.52	99.28	98.89	98.14	94.93	77.55
731NDA	Normal tissue	whole-exome sequencing	21006.6	99.74	49.12	58970115	107.24	99.19	98.77	98.03	95.02	74.33
731TDA	Tumor tissue	whole-exome sequencing	22673.7	99.69	53.64	58970115	109.92	99.16	98.79	98.17	95.78	78.99
894NDA	Normal tissue	whole-exome sequencing	18447.1	99.74	53.41	58970115	92.99	99.12	98.73	98.02	94.8	72.52
894TDA	Tumor tissue	whole-exome sequencing	18834	99.74	43.61	58970115	109.06	99.11	98.67	97.91	94.58	70.87
962NDA	Normal tissue	whole-exome sequencing	17992.7	99.68	42.07	58970115	102.2	99.06	98.56	97.7	93.85	66.37
962TDA	Tumor tissue	whole-exome sequencing	16989.8	99.74	39.58	58970115	103.51	98.81	98.25	97.31	93.34	65.31
1409NDA	Normal tissue	target deep sequencing	702.59	99.4	33.88	727128	276.96	99.64	99.57	99.39	98.93	96.4
1409TDA	Tumor tissue	target deep sequencing	737.4	99.39	32.27	727128	299.14	99.66	99.55	99.4	98.89	96.38
1427NDA	Normal tissue	target deep sequencing	579.76	99.36	34.71	727128	227.38	99.65	99.56	99.41	98.79	94.89
1427TDA	Tumor tissue	target deep sequencing	725.28	99.36	32.68	727128	294.9	99.69	99.62	99.51	98.96	96.13
1438NDA	Normal tissue	target deep sequencing	799.13	99.41	31.38	727128	325.27	99.63	99.58	99.44	98.99	96.95
1438TDA	Tumor tissue	target deep sequencing	709.05	99.17	35.75	727128	276.08	99.58	99.45	99.25	98.74	96.25
1443NDA	Normal tissue	target deep sequencing	800.56	99.19	33.29	727128	311.41	99.64	99.55	99.35	98.71	93.99
1443TDA	Tumor tissue	target deep sequencing	994.04	99.34	36.09	727128	364.21	99.7	99.59	99.49	99.08	97.2
1622NDA	Normal tissue	target deep sequencing	935.06	99.36	28.59	727128	383.09	99.69	99.59	99.49	99.11	97.43
1622TDA	Tumor tissue	target deep sequencing	750.82	99.22	28.29	727128	312.78	99.69	99.6	99.51	99.08	96.02
1642NDA	Normal tissue	target deep sequencing	525.34	99.26	27.02	727128	232.34	99.69	99.59	99.41	98.78	92.43
1642TDA	Tumor tissue	target deep sequencing	702.9	99.08	26.82	727128	300.1	99.67	99.58	99.44	98.85	95.8
1664NDA	Normal tissue	target deep sequencing	580.11	99.31	29.92	727128	241.34	99.65	99.57	99.4	98.78	94.86
1664TDA	Tumor tissue	target deep sequencing	704.74	99.27	30.91	727128	292.75	99.66	99.57	99.44	98.76	92.92
1711NDA	Normal tissue	target deep sequencing	813.4	99.3	33.81	727128	311.91	99.67	99.57	99.43	98.91	96.39
1711TDA	Tumor tissue	target deep sequencing	727.98	99.25	30.09	727128	297.81	99.56	99.43	99.23	98.6	95.61
1742NDA	Normal tissue	target deep sequencing	568.19	99.21	31.27	727128	229.6	99.66	99.6	99.43	98.89	93.73
1742TDA	Tumor tissue	target deep sequencing	735.23	99.31	29.57	727128	308.34	99.72	99.64	99.5	98.99	95.38
1762NDA	Normal tissue	target deep sequencing	759.96	99.34	27.69	727128	312.35	99.61	99.54	99.38	98.9	96.21
1762TDA	Tumor tissue	target deep sequencing	911.41	99.35	28.8	727128	374.64	99.6	99.52	99.33	98.84	97.15
1770NDA	Normal tissue	target deep sequencing	1019.01	99.4	33.22	727128	390.84	99.65	99.58	99.45	99.12	97.62
1770TDA	Tumor tissue	target deep sequencing	750.98	99.41	28.88	727128	318.69	99.66	99.58	99.47	99.01	96.61
1814NDA	Normal tissue	target deep sequencing	732.46	99.38	32.5	727128	288.14	99.72	99.6	99.47	98.98	96.61
1814TDA	Tumor tissue	target deep sequencing	667.83	99.37	32.89	727128	263.57	99.64	99.55	99.37	98.78	95.01
1831NDA	Normal tissue	target deep sequencing	694.09	99.35	31.19	727128	271.1	99.65	99.58	99.47	98.91	95.5
1831TDA	Tumor tissue	target deep sequencing	757.16	99.3	35.47	727128	280.81	99.52	99.41	99.23	98.68	96.02
1854NDA	Normal tissue	target deep sequencing	667.66	99.17	35.48	727128	256.75	99.63	99.55	99.36	98.55	90.94
1854TDA	Tumor tissue	target deep sequencing	661.28	99.23	33.16	727128	258.98	99.61	99.49	99.33	98.81	95.52
1883NDA	Normal tissue	target deep sequencing	699.25	99.3	31.37	727128	281.37	99.67	99.59	99.45	98.96	96.15
1883TDA	Tumor tissue	target deep sequencing	780.65	99.29	31.88	727128	316.09	99.66	99.59	99.42	98.85	96.1
1911NDA	Normal tissue	target deep sequencing	657.02	99.23	28.92	727128	268.1	99.68	99.58	99.42	98.96	95.14
1911TDA	Tumor tissue	target deep sequencing	1282.65	99.36	33.87	727128	463.32	99.68	99.63	99.5	99.18	97.89
1920NDA	Normal tissue	target deep sequencing	749.03	99.09	28.98	727128	309.12	99.62	99.5	99.37	98.87	96.24
1920TDA	Tumor tissue	target deep sequencing	796.59	99.08	30.59	727128	323.95	99.56	99.46	99.26	98.71	95.8
1931NDA	Normal tissue	target deep sequencing	717.89	99.29	27.64	727128	296.5	99.74	99.64	99.51	99.01	95.96
1931TDA	Tumor tissue	target deep sequencing	1207.23	99.33	29.69	727128	477.32	99.72	99.65	99.54	99.21	97.68
1941NDA	Normal tissue	target deep sequencing	736.7	99.39	34.29	727128	286.27	99.69	99.59	99.46	98.94	96.29
1941TDA	Tumor tissue	target deep sequencing	664.75	99.27	31.51	727128	271.94	99.64	99.57	99.44	98.89	95.77
1981NDA	Normal tissue	target deep sequencing	669.68	99.42	32.54	727128	267	99.66	99.55	99.39	98.8	95.32
1981TDA	Tumor tissue	target deep sequencing	1109.55	99.3	33.84	727128	365.93	99.53	99.46	99.3	98.77	97.09
1990NDA	Normal tissue	target deep sequencing	642.07	99.26	33.49	727128	252.25	99.61	99.53	99.35	98.72	94.36
1990TDA	Tumor tissue	target deep sequencing	761.99	99.26	36.41	727128	287.51	99.63	99.55	99.41	98.83	95.97
2119NDA	Normal tissue	target deep sequencing	538.76	99.32	32.69	727128	220.87	99.57	99.48	99.26	98.62	94.18
2119TDA	Tumor tissue	target deep sequencing	754.51	99.33	32.24	727128	304.6	99.55	99.41	99.26	98.75	96.35
731NDA	Normal tissue	target deep sequencing	1247.77	99.44	41.77	727128	421.65	99.68	99.62	99.53	99.24	98.01
731TDA	Tumor tissue	target deep sequencing	681.05	99.33	39.6	727128	251.6	99.66	99.57	99.42	98.87	96.45
894NDA	Normal tissue	target deep sequencing	700.78	99.47	39.26	727128	256.32	99.62	99.55	99.42	98.93	96.58
894TDA	Tumor tissue	target deep sequencing	717.59	99.33	36.35	727128	267.54	99.62	99.52	99.38	98.8	96.5
962NDA	Normal tissue	target deep sequencing	639.35	99.28	36.06	727128	241.93	99.6	99.46	99.27	98.62	95.84
962TDA	Tumor tissue	target deep sequencing	693.28	99.37	36.03	727128	265.84	99.45	99.35	99.11	98.47	95.97
1458NDA	Normal tissue	target deep sequencing	694.92	99.34	29.06	727128	281.47	99.66	99.6	99.44	98.95	95.16
1458TDA	Tumor tissue	target deep sequencing	742.67	99.26	28.6	727128	295.99	99.64	99.57	99.45	98.88	94.63
2164NDA	Normal tissue	target deep sequencing	912.55	99.38	34.02	727128	362.7	99.6	99.51	99.4	98.94	97.2
2164TDA	Tumor tissue	target deep sequencing	1085.62	99.18	36.78	727128	418.06	99.63	99.52	99.43	99.01	97.06
1755NDA	Normal tissue	target deep sequencing	731.88	99.38	32.27	727128	293.89	99.69	99.62	99.49	98.96	95.46
1755TDA	Tumor tissue	target deep sequencing	830.84	99.34	30.6	727128	344.72	99.66	99.59	99.46	99.05	97.02
1925NDA	Normal tissue	target deep sequencing	703.02	99.2	29.1	727128	288	99.65	99.56	99.42	98.74	92.99
1925TDA	Tumor tissue	target deep sequencing	506.33	99.08	28.05	727128	210.75	99.65	99.51	99.29	98.51	91.77
LEC-FFPE-100B	Tumor tissue	target deep sequencing	630.13	96.34	56.14	727128	188.69	99.71	99.56	99.32	98.69	95.32
LEC-FFPE-104B	Tumor tissue	target deep sequencing	477.94	95.34	46.38	727128	174.32	99.57	99.36	98.97	97.72	88.36
LEC-FFPE-107B	Tumor tissue	target deep sequencing	651.19	97.06	57.31	727128	194.38	99.78	99.6	99.3	98.4	93.37
LEC-FFPE-108B	Tumor tissue	target deep sequencing	691.59	96.99	43.95	727128	258.13	99.84	99.66	99.43	98.76	94.55
LEC-FFPE-110B	Tumor tissue	target deep sequencing	491.58	94.63	45.75	727128	172.13	99.64	99.42	99.1	97.8	89.73
LEC-FFPE-112B	Tumor tissue	target deep sequencing	606.65	95.65	58.79	727128	171.01	99.66	99.45	99.1	98.13	92.04
LEC-FFPE-114B	Tumor tissue	target deep sequencing	694.93	96.01	56.83	727128	198.27	99.71	99.59	99.35	98.69	94.78
LEC-FFPE-115B	Tumor tissue	target deep sequencing	470.23	97.56	53.24	727128	156.67	99.72	99.53	99.18	98.13	90.54
LEC-FFPE-116B	Tumor tissue	target deep sequencing	279.25	94.59	45.32	727128	106.81	99.57	99.17	98.48	95.55	75.18
LEC-FFPE-118B	Tumor tissue	target deep sequencing	892.64	96.21	50.98	727128	292.27	99.79	99.65	99.41	98.68	94.51
LEC-FFPE-119B	Tumor tissue	target deep sequencing	640.28	97.26	58.36	727128	181.14	99.71	99.55	99.33	98.56	94.42
LEC-FFPE-120B	Tumor tissue	target deep sequencing	92.51	76.26	60.03	727128	11.03	97.19	93.45	84.99	58.32	10.55
LEC-FFPE-122B	Tumor tissue	target deep sequencing	577.18	97.11	44.94	727128	228.16	99.75	99.64	99.4	98.63	94.16
LEC-FFPE-12B	Tumor tissue	target deep sequencing	845.72	96.54	56.24	727128	240.85	99.84	99.73	99.54	98.93	96.31
LEC-FFPE-13B	Tumor tissue	target deep sequencing	557.57	97.7	52.66	727128	181.57	99.81	99.64	99.41	98.65	94.52
LEC-FFPE-17B	Tumor tissue	target deep sequencing	456.45	97.8	55.27	727128	139.28	99.7	99.52	99.2	98.24	92.26
LEC-FFPE-19B	Tumor tissue	target deep sequencing	266.14	95.73	45.36	727128	97.1	99.58	99.23	98.7	96.66	79.7
LEC-FFPE-21B	Tumor tissue	target deep sequencing	713.49	98.2	56.53	727128	218.25	99.81	99.72	99.51	98.97	95.85
LEC-FFPE-22B	Tumor tissue	target deep sequencing	332.03	96.57	52.64	727128	111.44	99.68	99.47	99.05	97.64	86.34
LEC-FFPE-23B	Tumor tissue	target deep sequencing	357.68	93.83	45.9	727128	129.21	99.57	99.26	98.76	96.97	82.81
LEC-FFPE-24B	Tumor tissue	target deep sequencing	609.28	97.98	57.39	727128	186.79	99.81	99.69	99.46	98.77	95.28
LEC-FFPE-2B	Tumor tissue	target deep sequencing	359.45	97.25	51.18	727128	124.47	99.73	99.53	99.13	97.82	87.7
LEC-FFPE-31B	Tumor tissue	target deep sequencing	590.25	97.51	58.93	727128	167.31	99.77	99.62	99.33	98.54	94.23
LEC-FFPE-32B	Tumor tissue	target deep sequencing	220.64	93.87	46.47	727128	79.9	99.5	99.04	98.26	94.66	67.47
LEC-FFPE-34B	Tumor tissue	target deep sequencing	586.64	98.03	52.21	727128	196.47	99.82	99.67	99.46	98.69	93.52
LEC-FFPE-37B	Tumor tissue	target deep sequencing	576.19	97.07	54.53	727128	189.46	99.82	99.65	99.45	98.63	94
LEC-FFPE-40B	Tumor tissue	target deep sequencing	575.45	97.25	42.43	727128	225.43	99.82	99.66	99.36	98.45	93.25
LEC-FFPE-42B	Tumor tissue	target deep sequencing	618.01	98.01	54.18	727128	198.45	99.82	99.73	99.49	98.85	95.64
LEC-FFPE-46B	Tumor tissue	target deep sequencing	403.91	98.27	55.64	727128	129.08	99.76	99.56	99.23	98.19	91.48
LEC-FFPE-48B	Tumor tissue	target deep sequencing	797.37	98.61	53.63	727128	255.09	99.87	99.74	99.5	98.96	96.12
LEC-FFPE-4B	Tumor tissue	target deep sequencing	510.57	95.79	47.51	727128	179.25	99.68	99.51	99.17	98.35	92.55
LEC-FFPE-51B	Tumor tissue	target deep sequencing	955.3	97.06	60.42	727128	253.49	99.78	99.65	99.47	98.97	97
LEC-FFPE-53B	Tumor tissue	target deep sequencing	343.53	95.44	45.42	727128	118.76	99.6	99.38	98.94	97.45	87.04
LEC-FFPE-54B	Tumor tissue	target deep sequencing	609.43	97.79	55.07	727128	194.91	99.79	99.64	99.44	98.74	95.32
LEC-FFPE-56B	Tumor tissue	target deep sequencing	323.59	96.74	45.78	727128	121.5	99.71	99.44	99.1	97.94	87.42
LEC-FFPE-58B	Tumor tissue	target deep sequencing	665.27	97.74	60.22	727128	196.68	99.76	99.58	99.37	98.62	94.33
LEC-FFPE-59B	Tumor tissue	target deep sequencing	533.13	96.46	56.39	727128	158.07	99.68	99.49	99.17	98.1	92.58
LEC-FFPE-5B	Tumor tissue	target deep sequencing	607.37	97.78	55.39	727128	190.03	99.79	99.64	99.45	98.76	94.6
LEC-FFPE-61B	Tumor tissue	target deep sequencing	1219.77	98.06	60.06	727128	334.41	99.85	99.79	99.61	99.17	97.33
LEC-FFPE-63B	Tumor tissue	target deep sequencing	886.38	97.87	56.16	727128	259.96	99.8	99.7	99.54	98.97	96.9
LEC-FFPE-65B	Tumor tissue	target deep sequencing	416.43	93.89	46.11	727128	142.85	99.53	99.21	98.72	96.95	85.27
LEC-FFPE-67B	Tumor tissue	target deep sequencing	393.62	95.37	52.64	727128	128.62	99.58	99.36	98.98	97.65	87.11
LEC-FFPE-70B	Tumor tissue	target deep sequencing	419.2	97.51	55.37	727128	130.59	99.75	99.56	99.2	98.08	90.72
LEC-FFPE-71B	Tumor tissue	target deep sequencing	981.84	98.52	53.77	727128	309.01	99.88	99.76	99.6	99.13	96.75
LEC-FFPE-76B	Tumor tissue	target deep sequencing	388.5	96.77	46.13	727128	146.13	99.74	99.45	99.11	98.09	90.53
LEC-FFPE-77B	Tumor tissue	target deep sequencing	176.44	70.28	54.02	727128	21.2	98.21	95.6	90.42	71.71	28.76
LEC-FFPE-78B	Tumor tissue	target deep sequencing	501.06	94.64	61.71	727128	129.99	99.54	99.26	98.81	97.35	88.55
LEC-FFPE-79B	Tumor tissue	target deep sequencing	483.08	97.08	60.78	727128	130.33	99.71	99.45	99.17	98.23	92.23
LEC-FFPE-81B	Tumor tissue	target deep sequencing	498.5	95.13	45.99	727128	177.93	99.67	99.41	99.13	98.12	91.06
LEC-FFPE-82B	Tumor tissue	target deep sequencing	342.56	92.2	48.21	727128	114.37	99.42	99.04	98.49	95.99	79.85
LEC-FFPE-83B	Tumor tissue	target deep sequencing	666.72	92.76	61.77	727128	159.66	99.7	99.49	99.15	98.27	93.87
LEC-FFPE-84B	Tumor tissue	target deep sequencing	356.04	96.1	57.69	727128	105.61	99.7	99.4	98.99	97.57	86.76
LEC-FFPE-86B	Tumor tissue	target deep sequencing	789.22	97.39	48.36	727128	279.14	99.83	99.7	99.5	99	96.78
LEC-FFPE-89B	Tumor tissue	target deep sequencing	888.13	98.38	58.45	727128	256.02	99.85	99.72	99.57	99.16	96.8
LEC-FFPE-90B	Tumor tissue	target deep sequencing	824.31	95.6	64.03	727128	185.78	99.82	99.68	99.47	98.84	95.53
LEC-FFPE-93B	Tumor tissue	target deep sequencing	361.59	95.82	53.8	727128	114.92	99.54	99.31	98.87	97.26	85.15
LEC-FFPE-94B	Tumor tissue	target deep sequencing	376.74	95.9	56.34	727128	109.73	99.66	99.41	98.97	97.69	88.12
LEC-FFPE-95B	Tumor tissue	target deep sequencing	402.44	94.94	55.44	727128	118.73	99.48	99.29	98.96	97.66	88.84
LEC-FFPE-96B	Tumor tissue	target deep sequencing	558.13	94.83	60.66	727128	137.05	99.63	99.37	99.08	97.84	91.35
LEC-FFPE-97B	Tumor tissue	target deep sequencing	419.59	96.16	55.51	727128	127.13	99.63	99.44	99.05	97.89	90.06
LEC-FFPE-99B	Tumor tissue	target deep sequencing	201.57	83.19	47.48	727128	52.14	98.77	97.76	95.31	84.63	44.47
