# Supplementary material for: The genomic landscape of Epstein-Barr virus-associated pulmonary lymphoepithelioma-like carcinoma
Source: Nat Commun. 2019 Jul 16;10:3108. doi: 10.1038/s41467-019-10902-w (PMC6635366; doi:10.1038/s41467-019-10902-w)
Supplement: Supplementary file 10 — Supplementary Data 7 [file 41467_2019_10902_MOESM10_ESM.xlsx]

## Sheet: Sheet1
Supplementary Data 7. Somatic mutation sites number of each gene for 114 selected genes form 91 pulmonary LELC samples
Gene	Missense	Nonsense	INDEL	Mutated Sample Number
TP53	12	1	1	12
NOTCH1	6	0	0	6
LAMA4	5	0	0	5
KMT2C	4	1	0	5
MGA	3	2	0	5
PTPRD	5	0	0	5
TRAF3	4	1	0	5
HIVEP1	4	0	0	4
ARID1A	3	0	0	3
JAK2	3	0	0	3
KDM6A	2	1	0	3
LAMA2	3	0	0	3
LAMB1	3	0	0	3
MUC4	3	0	0	3
NCOR1	3	0	0	3
NSD1	3	0	0	3
PRDM16	3	0	0	3
PTPRO	2	1	0	3
ZNF521	3	0	0	3
ASXL3	2	0	0	2
BIRC6	1	1	0	2
CARD11	2	0	0	2
CARD14	2	0	0	2
CBLB	2	0	0	2
CD209	2	0	0	2
CGREF1	2	0	0	2
CLTC	2	0	0	2
CYLD	1	1	0	2
DDX10	1	0	1	2
ERBB3	2	0	0	2
FMN2	2	0	0	2
HECTD1	3	0	0	2
HOXA11	1	0	1	2
HRAS	2	0	0	2
KMT2B	2	0	0	2
MET	2	0	0	2
MYO9B	2	0	0	2
MYOCD	2	0	0	2
NF1	2	0	0	2
PIK3CA	2	0	0	2
POLE	2	0	0	2
PRKD2	1	1	0	2
PTPRG	2	0	0	2
RGS3	1	1	0	2
SALL3	2	0	0	2
SPDEF	2	0	0	2
TRAF1	2	0	0	2
TRAF2	0	2	0	2
USP29	2	0	0	2
XPO1	2	0	0	2
ZFHX3	2	0	0	2
ABL2	1	0	0	1
BCL10	1	0	0	1
CHUK	1	0	0	1
CRTC3	1	0	0	1
CSF3R	1	0	0	1
CUL4B	1	0	0	1
DDX11	1	0	0	1
DDX3X	1	0	0	1
DPF3	1	0	0	1
EP300	0	1	0	1
EPHB1	1	0	0	1
FGFR2	1	0	0	1
FGFR3	1	0	0	1
FOLH1	1	0	0	1
IQGAP2	1	0	0	1
KMT2D	1	1	0	1
MALT1	1	0	0	1
MAP3K1	1	0	0	1
MSN	1	0	0	1
NFKB1	1	0	0	1
NFKBIA	1	0	0	1
NRAS	1	0	0	1
PPM1D	0	1	0	1
RASA1	0	1	0	1
RGPD5	1	0	0	1
RGPD8	1	0	0	1
RGS7	1	0	0	1
RHPN2	1	0	0	1
SAMD9	1	0	0	1
SPEN	1	1	0	1
STAT5B	0	1	0	1
SUPT16H	1	0	0	1
TMPRSS13	1	0	0	1
TSHZ3	1	0	0	1
USP6	0	1	0	1
KEAP1	0	0	0	0
TRADD	0	0	0	0
ALPP	0	0	0	0
ATM	0	0	0	0
BAP1	0	0	0	0
BRAF	0	0	0	0
BTRC	0	0	0	0
C12orf51	0	0	0	0
CARD10	0	0	0	0
DRAM2	0	0	0	0
EGFR	0	0	0	0
ERBB2	0	0	0	0
FBXO11	0	0	0	0
FPR1	0	0	0	0
IKBKB	0	0	0	0
KRAS	0	0	0	0
MADCAM1	0	0	0	0
MAP3K14	0	0	0	0
PTEN	0	0	0	0
RB1	0	0	0	0
RELA	0	0	0	0
RELB	0	0	0	0
RNF212	0	0	0	0
SMC3	0	0	0	0
STAT3	0	0	0	0
STK11	0	0	0	0
TRAF6	0	0	0	0
VHL		0	0	0
