# Supplementary material for: The genomic landscape of Epstein-Barr virus-associated pulmonary lymphoepithelioma-like carcinoma
Source: Nat Commun. 2019 Jul 16;10:3108. doi: 10.1038/s41467-019-10902-w (PMC6635366; doi:10.1038/s41467-019-10902-w)
Supplement: Supplementary file 11 — Supplementary Data 8 [file 41467_2019_10902_MOESM11_ESM.xlsx]

## Sheet: Sheet1
Supplementary Data 8. GSEA pathway enrichment analysis for genes with copy number gain in chromosome 12
Gene Set Name	# Genes in Gene Set (K)	Description	# Genes in Overlap (k)	k/K	p-value	FDR q-value
KEGG_TASTE_TRANSDUCTION	52	Taste transduction	13	0.25	1.95e-11	3.63e-09
KEGG_HYPERTROPHIC_CARDIOMYOPATHY_HCM	85	Hypertrophic cardiomyopathy (HCM)	10	0.1176	6.96e-06	0.000459
KEGG_ALZHEIMERS_DISEASE	169	Alzheimer's disease	14	0.0828	7.41e-06	0.000459
KEGG_DILATED_CARDIOMYOPATHY	92	Dilated cardiomyopathy	10	0.1087	1.42e-05	0.000659
KEGG_MAPK_SIGNALING_PATHWAY	267	MAPK signaling pathway	17	0.0637	2.69e-05	0.001
KEGG_LONG_TERM_POTENTIATION	70	Long-term potentiation	8	0.1143	7.1e-05	0.0022
KEGG_VASCULAR_SMOOTH_MUSCLE_CONTRACTION	115	Vascular smooth muscle contraction	10	0.087	9.76e-05	0.00259
KEGG_ARRHYTHMOGENIC_RIGHT_VENTRICULAR_CARDIOMYOPATHY_ARVC	76	Arrhythmogenic right ventricular cardiomyopathy (ARVC)	8	0.1053	0.000128	0.00297
KEGG_VASOPRESSIN_REGULATED_WATER_REABSORPTION	44	Vasopressin-regulated water reabsorption	6	0.1364	0.000215	0.00445
KEGG_REGULATION_OF_ACTIN_CYTOSKELETON	216	Regulation of actin cytoskeleton	13	0.0602	0.000396	0.00737
KEGG_OOCYTE_MEIOSIS	114	Oocyte meiosis	9	0.0789	0.000444	0.0075
KEGG_FOCAL_ADHESION	201	Focal adhesion	12	0.0597	0.000702	0.0109
KEGG_CALCIUM_SIGNALING_PATHWAY	178	Calcium signaling pathway	11	0.0618	0.000872	0.0125
KEGG_JAK_STAT_SIGNALING_PATHWAY	155	Jak-STAT signaling pathway	10	0.0645	0.00107	0.0142
KEGG_TGF_BETA_SIGNALING_PATHWAY	86	TGF-beta signaling pathway	7	0.0814	0.00158	0.0196
KEGG_ANTIGEN_PROCESSING_AND_PRESENTATION	89	Antigen processing and presentation	7	0.0787	0.00192	0.0224
KEGG_ADIPOCYTOKINE_SIGNALING_PATHWAY	67	Adipocytokine signaling pathway	6	0.0896	0.00208	0.0227
KEGG_P53_SIGNALING_PATHWAY	69	p53 signaling pathway	6	0.087	0.00241	0.0249
KEGG_CYTOKINE_CYTOKINE_RECEPTOR_INTERACTION	267	Cytokine-cytokine receptor interaction	13	0.0487	0.0027	0.0254
KEGG_O_GLYCAN_BIOSYNTHESIS	30	O-Glycan biosynthesis	4	0.1333	0.00273	0.0254
KEGG_NEUROTROPHIN_SIGNALING_PATHWAY	126	Neurotrophin signaling pathway	8	0.0635	0.00361	0.032
KEGG_AMYOTROPHIC_LATERAL_SCLEROSIS_ALS	53	Amyotrophic lateral sclerosis (ALS)	5	0.0943	0.00387	0.0322
KEGG_CELL_CYCLE	128	Cell cycle	8	0.0625	0.00398	0.0322
KEGG_BASAL_CELL_CARCINOMA	55	Basal cell carcinoma	5	0.0909	0.00454	0.0347
KEGG_HEDGEHOG_SIGNALING_PATHWAY	56	Hedgehog signaling pathway	5	0.0893	0.00491	0.0347
KEGG_OLFACTORY_TRANSDUCTION	389	Olfactory transduction	16	0.0411	0.00498	0.0347
KEGG_CARDIAC_MUSCLE_CONTRACTION	80	Cardiac muscle contraction	6	0.075	0.00504	0.0347
KEGG_NATURAL_KILLER_CELL_MEDIATED_CYTOTOXICITY	137	Natural killer cell mediated cytotoxicity	8	0.0584	0.00597	0.038
KEGG_PATHWAYS_IN_CANCER	328	Pathways in cancer	14	0.0427	0.00607	0.038
KEGG_PATHOGENIC_ESCHERICHIA_COLI_INFECTION	59	Pathogenic Escherichia coli infection	5	0.0847	0.00613	0.038
KEGG_PROGESTERONE_MEDIATED_OOCYTE_MATURATION	86	Progesterone-mediated oocyte maturation	6	0.0698	0.00715	0.0429
KEGG_GLYCOLYSIS_GLUCONEOGENESIS	62	Glycolysis / Gluconeogenesis	5	0.0806	0.00755	0.0439
Gene list	CGC v80 (yes/no)
ALDH2	yes
ARID2	yes
ATF1	yes
BCL7A	yes
BTG1	yes
CCND2	yes
CDK4	yes
CDKN1B	yes
CHD4	yes
CLIP1	yes
COL2A1	yes
DDIT3	yes
ERBB3	yes
ERC1	yes
ETV6	yes
HMGA2	yes
HNF1A	yes
HOXC11	yes
HOXC13	yes
KDM5A	yes
LRIG3	yes
MDM2	yes
NAB2	yes
NACA	yes
NCOR2	yes
PPFIBP1	yes
PTPN11	yes
PTPRB	yes
SMARCD1	yes
STAT6	yes
TBX3	yes
WIF1	yes
ZCCHC8	yes
ZNF384	yes
A2M	no
A2ML1	no
AAAS	no
AACS	no
ABCB9	no
ABCD2	no
ACACB	no
ACAD10	no
ACADS	no
ACRBP	no
ACSM4	no
ACSS3	no
ACTR6	no
ACVR1B	no
ACVRL1	no
ADAMTS20	no
ADCY6	no
ADIPOR2	no
AEBP2	no
AGAP2	no
AICDA	no
AKAP3	no
ALDH1L2	no
ALG10	no
ALG10B	no
ALKBH2	no
ALX1	no
AMDHD1	no
AMHR2	no
AMIGO2	no
AMN1	no
ANAPC5	no
ANAPC7	no
ANHX	no
ANKLE2	no
ANKRD13A	no
ANKRD33	no
ANKRD52	no
ANKS1B	no
ANO2	no
ANO4	no
ANO6	no
ANP32D	no
APAF1	no
APOBEC1	no
APOF	no
APOLD1	no
APPL2	no
AQP2	no
AQP5	no
AQP6	no
ARF3	no
ARHGAP9	no
ARHGDIB	no
ARHGEF25	no
ARL1	no
ARL6IP4	no
ARNTL2	no
ARPC3	no
ART4	no
ASB8	no
ASCL1	no
ASCL4	no
ASIC1	no
ASUN	no
ATF7	no
ATF7IP	no
ATN1	no
ATP2A2	no
ATP2B1	no
ATP5B	no
ATP5G2	no
ATP6V0A2	no
ATXN2	no
ATXN7L3B	no
AVIL	no
AVPR1A	no
B3GNT4	no
B4GALNT1	no
B4GALNT3	no
BAZ2A	no
BBS10	no
BCDIN3D	no
BCL2L14	no
BEST3	no
BHLHE41	no
BICD1	no
BIN2	no
BLOC1S1	no
BRAP	no
BRI3BP	no
BTBD11	no
C12orf10	no
C12orf29	no
C12orf4	no
C12orf40	no
C12orf42	no
C12orf43	no
C12orf45	no
C12orf49	no
C12orf50	no
C12orf54	no
C12orf56	no
C12orf57	no
C12orf60	no
C12orf65	no
C12orf66	no
C12orf71	no
C12orf73	no
C12orf74	no
C12orf75	no
C12orf76	no
C1QL4	no
C1R	no
C1RL	no
C1S	no
C3AR1	no
CABP1	no
CACNA1C	no
CACNA2D4	no
CACNB3	no
CALCOCO1	no
CAMKK2	no
CAND1	no
CAPRIN2	no
CAPS2	no
CAPZA3	no
CBX5	no
CCDC38	no
CCDC42B	no
CCDC53	no
CCDC59	no
CCDC60	no
CCDC62	no
CCDC63	no
CCDC64	no
CCDC65	no
CCDC77	no
CCDC91	no
CCDC92	no
CCER1	no
CCNT1	no
CCT2	no
CD163	no
CD163L1	no
CD27	no
CD4	no
CD63	no
CD69	no
CD9	no
CDCA3	no
CDK17	no
CDK2	no
CDK2AP1	no
CELA1	no
CEP290	no
CERS5	no
CHFR	no
CHPT1	no
CHST11	no
CKAP4	no
CLEC12A	no
CLEC12B	no
CLEC1A	no
CLEC1B	no
CLEC2A	no
CLEC2B	no
CLEC2D	no
CLEC4A	no
CLEC4C	no
CLEC4D	no
CLEC4E	no
CLEC6A	no
CLEC7A	no
CLEC9A	no
CLECL1	no
CLLU1	no
CLLU1OS	no
CLSTN3	no
CMKLR1	no
CNOT2	no
CNPY2	no
CNTN1	no
COPS7A	no
COPZ1	no
COQ10A	no
COQ5	no
CORO1C	no
COX14	no
COX6A1	no
CPM	no
CPNE8	no
CPSF6	no
CRADD	no
CREBL2	no
CRY1	no
CS	no
CSAD	no
CSRNP2	no
CSRP2	no
CTDSP2	no
CYP27B1	no
DAO	no
DAZAP2	no
DBX2	no
DCD	no
DCN	no
DCP1B	no
DCTN2	no
DDN	no
DDX11	no
DDX23	no
DDX47	no
DDX51	no
DDX54	no
DDX55	no
DENND5B	no
DENR	no
DEPDC4	no
DERA	no
DGKA	no
DHH	no
DHX37	no
DIABLO	no
DIP2B	no
DNAH10	no
DNAJC14	no
DNAJC22	no
DNM1L	no
DPPA3	no
DPY19L2	no
DRAM1	no
DTX1	no
DTX3	no
DUSP16	no
DUSP6	no
DYNLL1	no
DYRK2	no
DYRK4	no
E2F7	no
EEA1	no
EID3	no
EIF2B1	no
EIF4B	no
ELK3	no
EMG1	no
EMP1	no
ENDOU	no
ENO2	no
EP400	no
EPS8	no
EPYC	no
ERGIC2	no
ERP27	no
ERP29	no
ESPL1	no
ESYT1	no
FAIM2	no
FAM101A	no
FAM186A	no
FAM186B	no
FAM19A2	no
FAM216A	no
FAM222A	no
FAM60A	no
FAM71C	no
FAM90A1	no
FAR2	no
FBXL14	no
FBXO21	no
FBXW8	no
FGD4	no
FGD6	no
FGF23	no
FGF6	no
FGFR1OP2	no
FICD	no
FIGNL2	no
FKBP11	no
FKBP4	no
FMNL3	no
FOXJ2	no
FOXM1	no
FOXN4	no
FRS2	no
FZD10	no
GABARAPL1	no
GALNT4	no
GALNT6	no
GALNT8	no
GALNT9	no
GAPDH	no
GAS2L3	no
GATC	no
GCN1L1	no
GDF11	no
GDF3	no
GIT2	no
GLI1	no
GLIPR1	no
GLIPR1L1	no
GLIPR1L2	no
GLS2	no
GLT1D1	no
GLT8D2	no
GLTP	no
GNB3	no
GNPTAB	no
GNS	no
GOLGA3	no
GPD1	no
GPN3	no
GPR162	no
GPR182	no
GPR19	no
GPR84	no
GPRC5A	no
GPRC5D	no
GRASP	no
GRIN2B	no
GRIP1	no
GSG1	no
GTF2H3	no
GTSF1	no
GUCY2C	no
GXYLT1	no
H1FNT	no
H2AFJ	no
H3F3C	no
HAL	no
HCAR1	no
HCAR2	no
HCAR3	no
HCFC2	no
HDAC7	no
HEBP1	no
HELB	no
HIGD1C	no
HIP1R	no
HIST4H4	no
HNRNPA1	no
HOXC10	no
HOXC12	no
HOXC4	no
HOXC5	no
HOXC6	no
HOXC8	no
HOXC9	no
HPD	no
HRK	no
HSD17B6	no
HSP90B1	no
HSPB8	no
HVCN1	no
IAPP	no
IFFO1	no
IFNG	no
IFT81	no
IGF1	no
IGFBP6	no
IKBIP	no
IKZF4	no
IL22	no
IL23A	no
IL26	no
IL31	no
ING4	no
INHBC	no
INHBE	no
IPO8	no
IQCD	no
IRAK3	no
IRAK4	no
ISCU	no
ITFG2	no
ITGA5	no
ITGA7	no
ITGB7	no
ITPR2	no
KANSL2	no
KCNA1	no
KCNA5	no
KCNA6	no
KCNC2	no
KCNH3	no
KCNMB4	no
KCTD10	no
KDM2B	no
KERA	no
KIAA1033	no
KIAA1467	no
KIF21A	no
KIF5A	no
KITLG	no
KLRB1	no
KLRC1	no
KLRC2	no
KLRC3	no
KLRC4	no
KLRC4-KLRK1	no
KLRD1	no
KLRF1	no
KLRF2	no
KLRG1	no
KLRK1	no
KNTC1	no
KRR1	no
KRT1	no
KRT18	no
KRT2	no
KRT3	no
KRT4	no
KRT5	no
KRT6A	no
KRT6B	no
KRT6C	no
KRT7	no
KRT71	no
KRT72	no
KRT73	no
KRT74	no
KRT75	no
KRT76	no
KRT77	no
KRT78	no
KRT79	no
KRT8	no
KRT80	no
KRT81	no
KRT82	no
KRT83	no
KRT84	no
KRT85	no
KRT86	no
KSR2	no
LACRT	no
LAG3	no
LALBA	no
LARP4	no
LEMD3	no
LETMD1	no
LGR5	no
LHX5	no
LIMA1	no
LIN7A	no
LLPH	no
LMBR1L	no
LMO3	no
LOH12CR1	no
LPAR5	no
LPCAT3	no
LRP1	no
LRP6	no
LRRC10	no
LRRC23	no
LRRC43	no
LRRIQ1	no
LRRK2	no
LRTM2	no
LTA4H	no
LTBR	no
LUM	no
LYZ	no
M6PR	no
MAGOHB	no
MANSC1	no
MANSC4	no
MAP1LC3B2	no
MAP3K12	no
MAPKAPK5	no
MARCH9	no
MARS	no
MBD6	no
MCRS1	no
MDM1	no
MED13L	no
MED21	no
METAP2	no
METTL1	no
METTL20	no
METTL21B	no
METTL7A	no
METTL7B	no
MFAP5	no
MFSD5	no
MGAT4C	no
MGP	no
MGST1	no
MIP	no
MLEC	no
MLF2	no
MLXIP	no
MMAB	no
MMP17	no
MMP19	no
MON2	no
MORN3	no
MPHOSPH9	no
MRPL42	no
MRPL51	no
MRPS35	no
MSI1	no
MSRB3	no
MVK	no
MYBPC1	no
MYF5	no
MYF6	no
MYL2	no
MYL6	no
MYL6B	no
MYO1A	no
MYO1H	no
NAA25	no
NABP2	no
NANOG	no
NANOGNB	no
NAP1L1	no
NAV3	no
NCAPD2	no
NCKAP1L	no
NCKAP5L	no
NDUFA12	no
NDUFA4L2	no
NDUFA9	no
NECAP1	no
NEDD1	no
NELL2	no
NEUROD4	no
NFE2	no
NFYB	no
NINJ2	no
NOC4L	no
NOP2	no
NOS1	no
NPFF	no
NR1H4	no
NR2C1	no
NR4A1	no
NRIP2	no
NT5DC3	no
NTF3	no
NTN4	no
NTS	no
NUAK1	no
NUDT4	no
NUP107	no
NUP37	no
NXPH4	no
OAS1	no
OAS2	no
OAS3	no
OASL	no
OGFOD2	no
OLR1	no
OR10A7	no
OR10AD1	no
OR10P1	no
OR2AP1	no
OR6C1	no
OR6C2	no
OR6C3	no
OR6C4	no
OR6C6	no
OR6C65	no
OR6C68	no
OR6C70	no
OR6C74	no
OR6C75	no
OR6C76	no
OR8S1	no
OR9K2	no
ORAI1	no
ORMDL2	no
OS9	no
OSBPL8	no
OTOGL	no
OVCH1	no
P2RX4	no
P2RX7	no
PA2G4	no
PAH	no
PAN2	no
PARP11	no
PARPBP	no
PAWR	no
PCBP2	no
PCED1B	no
PDE1B	no
PDE3A	no
PDE6H	no
PDZRN4	no
PEBP1	no
PEX5	no
PFDN5	no
PFKM	no
PHB2	no
PHC1	no
PHLDA1	no
PIK3C2G	no
PIP4K2C	no
PITPNM2	no
PIWIL1	no
PKP2	no
PLA2G1B	no
PLBD1	no
PLBD2	no
PLCZ1	no
PLEKHA5	no
PLEKHG6	no
PLEKHG7	no
PLXNC1	no
PMCH	no
PMEL	no
POC1B	no
POC1B-GALNT4	no
POLR3B	no
POP5	no
POU6F1	no
PPFIA2	no
PPHLN1	no
PPM1H	no
PPP1CC	no
PPP1R12A	no
PPP1R1A	no
PPTC7	no
PRB1	no
PRB2	no
PRB3	no
PRB4	no
PRDM4	no
PRH1	no
PRH2	no
PRICKLE1	no
PRIM1	no
PRKAG1	no
PRMT8	no
PRPF40B	no
PRPH	no
PRR13	no
PRR4	no
PSMD9	no
PTGES3	no
PTHLH	no
PTMS	no
PTPN6	no
PTPRO	no
PTPRQ	no
PTPRR	no
PUS1	no
PUS7L	no
PWP1	no
PXN	no
PZP	no
R3HDM2	no
RAB21	no
RAB35	no
RAB3IP	no
RAB5B	no
RACGAP1	no
RAD51AP1	no
RAD52	no
RAD9B	no
RAN	no
RAP1B	no
RAPGEF3	no
RARG	no
RASAL1	no
RASSF3	no
RASSF8	no
RASSF9	no
RBM19	no
RBMS2	no
RBP5	no
RDH16	no
RDH5	no
REP15	no
RERG	no
RERGL	no
RFC5	no
RFX4	no
RHEBL1	no
RHOF	no
RIC8B	no
RILPL1	no
RILPL2	no
RIMBP2	no
RIMKLB	no
RND1	no
RNF10	no
RNF34	no
RNF41	no
RNFT2	no
RPAP3	no
RPH3A	no
RPL41	no
RPL6	no
RPLP0	no
RPS26	no
RSRC2	no
SARNP	no
SART3	no
SBNO1	no
SCAF11	no
SCARB1	no
SCN8A	no
SCNN1A	no
SCYL2	no
SDR9C7	no
SDS	no
SDSL	no
SELPLG	no
SENP1	no
SETD1B	no
SETD8	no
SFSWAP	no
SHMT2	no
SIRT4	no
SLC11A2	no
SLC15A4	no
SLC15A5	no
SLC16A7	no
SLC17A8	no
SLC25A3	no
SLC26A10	no
SLC2A13	no
SLC2A14	no
SLC2A3	no
SLC35E3	no
SLC38A1	no
SLC38A2	no
SLC38A4	no
SLC39A5	no
SLC41A2	no
SLC48A1	no
SLC4A8	no
SLC5A8	no
SLC6A12	no
SLC6A13	no
SLC6A15	no
SLCO1B1	no
SLCO1B3	no
SLCO1B7	no
SLCO1C1	no
SMAGP	no
SMARCC2	no
SMUG1	no
SNRNP35	no
SNRPF	no
SOAT2	no
SOCS2	no
SP1	no
SP7	no
SPATS2	no
SPPL3	no
SPRYD3	no
SPRYD4	no
SPSB2	no
SRGAP1	no
SRRM4	no
SRSF9	no
SSH1	no
SSPN	no
STAB2	no
STAC3	no
STAT2	no
STK38L	no
STRAP	no
STX2	no
STYK1	no
SUDS3	no
SUOX	no
SVOP	no
SYCP3	no
SYT1	no
SYT10	no
TAC3	no
TAOK3	no
TAPBPL	no
TARBP2	no
TAS2R10	no
TAS2R13	no
TAS2R14	no
TAS2R19	no
TAS2R20	no
TAS2R30	no
TAS2R31	no
TAS2R42	no
TAS2R43	no
TAS2R46	no
TAS2R50	no
TAS2R7	no
TAS2R8	no
TAS2R9	no
TBC1D15	no
TBC1D30	no
TBK1	no
TBX5	no
TCHP	no
TCP11L2	no
TCTN1	no
TCTN2	no
TDG	no
TEAD4	no
TESC	no
TFCP2	no
THAP2	no
TIMELESS	no
TM7SF3	no
TMBIM4	no
TMBIM6	no
TMCC3	no
TMED2	no
TMEM106C	no
TMEM116	no
TMEM117	no
TMEM119	no
TMEM120B	no
TMEM132B	no
TMEM132C	no
TMEM132D	no
TMEM19	no
TMEM194A	no
TMEM5	no
TMPO	no
TMPRSS12	no
TMTC1	no
TMTC2	no
TMTC3	no
TNFRSF1A	no
TPCN1	no
TPH2	no
TPI1	no
TRAFD1	no
TRHDE	no
TRIAP1	no
TROAP	no
TRPV4	no
TSFM	no
TSPAN11	no
TSPAN19	no
TSPAN31	no
TSPAN8	no
TSPAN9	no
TUBA1A	no
TUBA1B	no
TUBA1C	no
TULP3	no
TWF1	no
TXNRD1	no
UBC	no
UBE2N	no
UBE3B	no
UHRF1BP1L	no
ULK1	no
UNC119B	no
UNG	no
USP15	no
USP30	no
USP44	no
USP5	no
UTP20	no
VAMP1	no
VDR	no
VEZT	no
VPS29	no
VPS33A	no
VPS37B	no
VSIG10	no
VWF	no
WBP11	no
WDR66	no
WIBG	no
WNK1	no
WNT1	no
WNT10B	no
WNT5B	no
WSB2	no
WSCD2	no
XPOT	no
XRCC6BP1	no
YAF2	no
YARS2	no
YEATS4	no
ZBTB39	no
ZC3H10	no
ZCRB1	no
ZDHHC17	no
ZFC3H1	no
ZNF10	no
ZNF140	no
ZNF26	no
ZNF268	no
ZNF385A	no
ZNF605	no
ZNF641	no
ZNF664	no
ZNF664-FAM101A	no
ZNF705A	no
ZNF740	no
ZNF84	no
