# Supplementary material for: The genomic landscape of Epstein-Barr virus-associated pulmonary lymphoepithelioma-like carcinoma
Source: Nat Commun. 2019 Jul 16;10:3108. doi: 10.1038/s41467-019-10902-w (PMC6635366; doi:10.1038/s41467-019-10902-w)
Supplement: Supplementary file 12 — Supplementary Data 9 [file 41467_2019_10902_MOESM12_ESM.xlsx]

## Sheet: Sheet1
Supplementary Data 9. Focal copy number alterations identified by GISTIC2.0 analysis of 46 pulmonary LELC tumor samples
Type	chr_arm	wide peak boundaries	q value	residual q value	Number of genes in peak	Number of microRNAs in peak	genes in TCGA	genes in CGC_v80	All genes in wide peak
Amplification	7p11.2	chr7:55176318-55213079	0.029497	0.029497	1	0	EGFR	EGFR	EGFR
Amplification	9p24.1	chr9:5050707-6230911	0.24568	0.24568	15	0	-	JAK2,CD274,PDCD1LG2	MLANA	INSL4	JAK2	RLN1	RLN2	INSL6	RANBP6	CD274	C9orf46	KIAA1432	ERMP1	PDCD1LG2	IL33	KIAA2026	MIR4665
Amplification	9q21.33	chr9:87200557-87712279	0.24568	0.24568	1	0	-	-	NTRK2
Amplification	10q23.31	chr10:89621062-89634176	0.078598	0.078598	2	0			PTEN	KLLN
Amplification	11q13.3	chr11:69451037-69511722	3.3891e-13	6.6188e-13	2	0	CCND1	CCND1	CCND1	ORAOV1
Amplification	11q13.5	chr11:75181250-75911563	0.0024116	0.0097261	8	0	-	-	SERPINH1	MAP6	UVRAG	WNT11	MOGAT2	GDPD5	DGAT2	LOC283214
Amplification	11q21	chr11:95792314-96127384	0.099743	0.18834	4	1	-	MAML2	JRKL	CCDC82	MAML2	MIR1260B
Amplification	12p13.2	chr12:11851361-12042696	0.021032	0.021032	1	0	-	ETV6	ETV6
Deletion	1p21.1	chr1:65242859-149905278	0.18683	0.18683	443	14	NRAS,RPL5,FAM46C,SLC44A3	ATP1A1,BCL9,JAK1,NOTCH2,NRAS,RPL5,FUBP1,BCL10,PDE4DIP,TRIM33,FAM46C,RBM15	ABCA4	ACADM	ADORA3	AGL	AK4	ALX3	AMPD1	AMPD2	AMY1A	AMY1B	AMY1C	AMY2A	AMY2B	RHOC	ATP1A1	ATP5F1	BCL9	BRDT	CAPZA1	CASQ2	CD2	CD53	CD58	CHI3L2	CLCA1	CNN3	COL11A1	CRYZ	CSF1	CTBS	CTH	DBT	GADD45A	DPYD	DR1	S1PR1	CELSR2	EXTL2	F3	FCGR1A	FCGR1B
Deletion	3p21.31	chr3:25946031-78920843	1.6805e-09	3.2985e-05	416	17	ACVR2B,RHOA,CTNNB1,MYD88,TGFBR2,BAP1,SETD2,PBRM1,DNAH12,ZNF620	RHOA,CACNA1D,CTNNB1,FHIT,MITF,MLH1,MYD88,TGFBR2,BAP1,FOXP1,SETD2,NCKIPSD,PBRM1	ACAA1	ACVR2B	ACY1	ALAS1	AMT	APEH	ARF4	RHOA	C3orf51	CACNA1D	SLC25A20	CAMP	CCK	ENTPD3	CDC25A	CISH	CCR1	CCR3	CCR4	CCR5	CCR8	CCBP2	COL7A1	CTNNB1	CX3CR1	CYP8B1	DAG1	DNASE1L3	DOCK3	DUSP7	CELSR3	FHIT	FLNB	GLB1	GNAI2	GNAT1	GOLGA4	XCR1	GPR27	GPX1	GRM2
Deletion	3p25.3	chr3:1-31517849	7.0972e-08	0.0023447	157	6	TGFBR2,VHL	FANCD2,PPARG,RAF1,TGFBR2,VHL,XPC,SRGAP3	ATP2B2	BTD	CAV3	DAZL	FANCD2	FBLN2	GRM7	HRH1	IL5RA	IRAK2	ITPR1	OGG1	OXTR	PPARG	RAB5A	RAF1	RARB	RPL15	RPL32	SATB1	SEC13	SETMAR	SLC6A1	SLC6A6	SLC6A11	SYN2	TGFBR2	THRB	TIMP4	TOP2B	NR2C2	UBE2E1	UBE2E2	VHL	WNT7A	XPC	BRPF1	COLQ	EOMES	CAMK1	BHLHE40
Deletion	3p12.1	chr3:83693731-86850130	0.0015075	0.16261	2	0	-	-	CADM2	LOC440970
Deletion	5q14.1	chr5:76724600-121207151	2.2472e-07	2.2472e-07	155	7	APC,RASA1,BHMT2	APC	APC	ARSB	BHMT	CAMK4	CAST	CCNH	CDO1	CETN3	CHD1	CKMT2	AP3S1	COX7C	HAPLN1	VCAN	DMXL1	DHFR	EFNA5	FER	GLRX	HSD17B4	KCNN2	LNPEP	MAN2A1	MCC	MEF2C	MSH3	PAM	PCSK1	PGGT1B	RASA1	RASGRF2	RPS23	SRP19	TBCA	NR2F1	THBS4	XRCC4	ST8SIA4	REEP5	AP3B1	ATG12
Deletion	9p21.3	chr9:22028316-22041442	3.6054e-14	3.6054e-14	1	0	-	-	CDKN2B-AS1
Deletion	11q23.3	chr11:101965283-127696946	2.879e-13	1.6923e-07	268	4	ATM,MLL,POU2AF1	BIRC3,ATM,CBL,DDX6,DDX10,PAFAH1B2,POU2AF1,SDHD,ZBTB16,PCSK7,ARHGEF12,BCL9L	ACAT1	ACRV1	BIRC2	BIRC3	APOA1	APOA4	APOC3	ARCN1	ATM	FXYD2	CXCR5	CASP1	CASP4	CASP5	CBL	CD3D	CD3E	CD3G	CHEK1	CRYAB	DDX6	DDX10	DLAT	DPAGT1	DRD2	FDX1	SLC37A4	GRIA4	GRIK4	GUCY1A2	H2AFX	HMBS	HSPA8	HSPB2	HTR3A	IL10RA	IL18	STT3A	VWA5A	MCAM	MLL
Deletion	11q24.3	chr11:128759169-135006516	1.4889e-11	0.00028981	31	0	-	KCNJ5	APLP2	KCNJ5	NFRKB	OPCML	ST14	BARX2	ARHGAP32	ADAMTS8	IGSF9B	NCAPD3	ACAD8	B3GAT1	ZBTB44	THYN1	NTM	PRDM10	TP53AIP1	JAM3	GLB1L2	VPS26B	GLB1L3	TMEM45B	ADAMTS15	C11orf45	SPATA19	LOC283174	LOC283177	SNX19	LINC00167	LOC100128239	MIR4697
Deletion	13q14.2	chr13:26038246-115169878	0.090931	0.090931	352	13	FLT3,ING1,RB1,WASF3,DIS3	BRCA2,CDX2,ERCC5,FOXO1,FLT3,LCP1,RB1,LHFP,TTL	ALOX5AP	ATP4B	ATP7B	BRCA2	KLF5	BTF3P11	CDK8	CDX2	RCBTB2	CLN5	COL4A1	COL4A2	CPB2	DACH1	DCT	GPR183	EDNRB	EFNB2	ELF1	ERCC5	ESD	F7	F10	FGF14	GPC5	FOXO1	FLT1	FLT3	GAS6	GPR12	GPR18	MLNR	GTF2F2	GTF3A	GUCY1B2	HMGB1	HTR2A	ING1	PDX1	KPNA3	IPO5
Deletion	14q32.32	chr14:103177645-103491627	8.4064e-05	8.4064e-05	4	0	TRAF3	-	TRAF3	CDC42BPB	RCOR1	AMN
Deletion	17p13.1	chr17:1-15577042	0.035052	0.035052	296	9	GPS2,MAP2K4,TP53,MYOCD	PER1,MAP2K4,TP53,YWHAE,GAS7,USP6,RABEP1	ABR	ACADVL	ALOX12	ALOX12B	ALOX12P2	ALOX15	ALOX15B	ARRB2	ASGR1	ASGR2	ASPA	ATP1B2	ATP2A3	C1QBP	CD68	CHD3	CHRNB1	CHRNE	COX10	CLDN7	CRK	CTNS	DLG4	DNAH9	DPH1	DVL2	EFNB3	EIF4A1	EIF5A	ENO3	FGF11	GP1BA	GPS2	GUCY2D	HIC1	ITGAE	MNT	MYH1	MYH2	MYH3	MYH4
[truncated: 402 more columns]
