# Supplementary material for: The genomic landscape of Epstein-Barr virus-associated pulmonary lymphoepithelioma-like carcinoma
Source: Nat Commun. 2019 Jul 16;10:3108. doi: 10.1038/s41467-019-10902-w (PMC6635366; doi:10.1038/s41467-019-10902-w)
Supplement: Supplementary file 13 — Supplementary Data 10 [file 41467_2019_10902_MOESM13_ESM.xlsx]

## Sheet: Sheet1
Supplementary Data 10. Copy number alteration number of each gene for 46 pulmonary LELC tumors (genes were ordered according to descending frequency of deletion)
Gene	Amplification	Gain	Deletion	Loss
CDKN2A	0	2	7	17
CDKN2B	0	3	7	15
MTAP	0	3	6	18
IFNE	0	3	5	21
IFNA1	0	3	4	21
IFNA13	0	3	4	21
IFNA2	0	3	4	21
IFNA5	0	3	4	21
IFNA6	0	3	4	21
IFNA8	0	3	4	21
KLHL9	0	3	4	21
CDKN2B-AS1	0	2	3	14
IFNA10	0	4	3	20
IFNA14	0	3	3	20
IFNA16	0	4	3	20
IFNA17	0	4	3	20
IFNA21	0	4	3	20
IFNA4	0	4	3	20
IFNA7	0	4	3	20
IFNB1	0	4	3	20
IFNW1	0	4	3	20
TRAF3	0	0	2	35
AMN	0	0	2	36
KDM4B	0	3	2	7
ASPG	0	0	2	33
CDC42BPB	0	0	2	34
DMRTA1	0	4	2	21
EXOC3L4	0	0	2	35
FOCAD	0	4	2	19
KIF26A	0	0	2	33
PTPRS	0	3	2	7
RD3L	0	0	2	35
TNFAIP2	0	0	2	35
ZNRF4	0	3	2	8
AHNAK2	0	1	1	34
CYLD	0	1	1	21
NOD2	0	1	1	21
ZZEF1	0	2	1	10
CDC25C	0	1	1	29
CDK10	0	2	1	20
COPB1	0	2	1	7
CTNNA1	0	1	1	27
DDI1	0	0	1	30
DDX10	0	0	1	32
EIF5	0	0	1	34
FHDC1	0	0	1	5
HYAL3	0	0	1	41
INF2	0	0	1	33
KRI1	0	4	1	7
MARK3	0	0	1	36
PDE4A	0	4	1	7
PDP2	0	1	1	23
PINX1	0	3	1	7
RHOT2	0	1	1	3
SLC25A18	0	1	1	2
SOX7	0	3	1	7
ZNF681	1	8	1	4
ZNF91	0	8	1	4
ZNF98	0	9	1	6
AASDHPPT	0	0	1	31
ABHD14A	0	0	1	42
ABHD14B	0	0	1	42
ABHD4	0	1	1	21
ACAT1	0	0	1	31
ACD	0	1	1	22
ACOT12	0	1	1	33
ACSF3	0	3	1	20
ACY1	0	0	1	42
ADAM8	0	1	1	5
ADCY7	0	1	1	22
ADNP2	1	7	1	2
ADSSL1	0	0	1	32
AGAP9	0	2	1	1
AGPAT5	0	3	1	7
AGRP	0	1	1	22
AKT1	0	1	1	31
ALAS1	0	0	1	42
ALKBH8	0	0	1	32
ANGPT2	0	3	1	7
ANGPTL6	0	4	1	7
ANKFY1	0	2	1	10
ANKHD1	0	1	1	28
ANKHD1-EIF4EBP3	0	1	1	28
ANKRD11	0	2	1	20
ANKRD34B	0	1	1	33
ANKRD55	1	2	1	23
AP1M2	0	4	1	7
APBB3	0	1	1	28
APITD1	0	0	1	8
APITD1-CORT	0	0	1	8
APOPT1	0	0	1	37
ARFGAP1	0	3	1	3
ARFIP1	0	0	1	5
ARHGDIG	0	1	1	3
ARNTL	0	2	1	7
ASPA	0	2	1	9
ATG4D	0	4	1	7
ATG7	0	0	1	37
ATM	0	0	1	30
ATP2A3	0	2	1	10
ATP2B2	0	0	1	37
ATP6V0D1	0	1	1	22
ATP6V1E1	0	1	1	2
AXIN1	0	1	1	3
B3GNT9	0	1	1	23
BAG5	0	0	1	37
BAP1	0	0	1	41
BIRC7	0	3	1	3
BLK	0	3	1	7
BRD4	0	6	1	3
BRD7	0	1	1	22
BRD8	0	1	1	29
BRF1	0	0	1	34
BTBD10	0	2	1	7
BTBD6	0	0	1	34
C11orf65	0	0	1	31
C14orf159	0	0	1	36
C14orf180	0	0	1	33
C14orf2	0	0	1	35
C14orf79	0	1	1	34
C14orf80	0	0	1	33
C16orf13	0	1	1	3
C16orf70	0	1	1	23
C16orf86	0	1	1	22
C17orf85	0	2	1	10
C19orf38	0	5	1	6
C19orf52	0	5	1	6
C19orf66	0	4	1	7
C3orf18	0	0	1	43
C8orf74	0	3	1	7
CA7	0	1	1	23
CAB39L	0	2	1	18
CACNA2D2	0	0	1	43
CADM2	0	1	1	27
CAMKK1	0	2	1	10
CARM1	0	5	1	6
CASP12	0	0	1	29
CASP14	0	6	1	3
CASP4	0	0	1	29
CASZ1	0	0	1	7
CATSPERB	0	0	1	38
CBFB	0	1	1	23
CCDC105	0	6	1	3
CCDC116	0	2	1	3
CCDC78	0	1	1	3
CCDC79	0	1	1	24
CCDC88C	0	0	1	36
CCNO	1	5	1	18
CCT8L2	0	1	1	2
CD14	0	1	1	28
CDADC1	0	3	1	18
CDC20B	1	5	1	18
CDC23	0	1	1	29
CDC37	0	4	1	7
CDCA4	0	1	1	34
CDH15	0	3	1	20
CDH16	0	1	1	23
CDKN2D	0	4	1	7
CECR1	0	1	1	2
CECR5	0	1	1	2
CECR6	0	1	1	2
CES2	0	1	1	23
CES3	0	1	1	23
CES4A	0	1	1	23
CHD1	0	1	1	32
CHMP1A	0	2	1	20
CHRNA4	0	3	1	3
CHTF18	0	1	1	3
CISH	0	0	1	43
CKB	0	0	1	37
CKMT2	0	1	1	33
CLSTN1	0	0	1	8
CMTM6	0	0	1	41
CMTM7	0	0	1	41
CMTM8	0	0	1	41
CNOT10	0	0	1	41
COL20A1	0	3	1	3
COL5A3	0	4	1	7
CORT	0	0	1	8
CPNE7	0	2	1	20
CRIP1	0	0	1	33
CRIP2	0	0	1	33
CSNK1G1	1	3	1	4
CTCF	0	1	1	22
CTNNBIP1	0	0	1	8
CTNS	0	2	1	9
CTSB	0	3	1	7
CUL5	0	0	1	32
CWF19L2	0	0	1	32
CXXC5	0	1	1	27
CYB561D2	0	0	1	43
CYB5D2	0	2	1	10
CYSLTR2	0	3	1	18
CYSTM1	0	1	1	28
DAAM1	0	0	1	32
DAD1	0	1	1	21
DAPK2	1	3	1	5
DCUN1D5	0	0	1	30
DDX4	1	4	1	21
DECR2	0	1	1	3
DEFA1	0	3	1	7
DEFA1B	0	3	1	7
DEFA3	0	3	1	7
DEFA4	0	3	1	7
DEFA5	0	3	1	7
DEFA6	0	3	1	7
DEFB1	0	3	1	7
DEFB103A	0	3	1	7
DEFB103B	0	3	1	7
DEFB104A	0	3	1	7
DEFB104B	0	3	1	7
DEFB105A	0	3	1	7
DEFB105B	0	3	1	7
DEFB106A	0	3	1	7
DEFB106B	0	3	1	7
DEFB107A	0	3	1	7
DEFB107B	0	3	1	7
DEFB134	0	3	1	7
DEFB135	0	3	1	7
DEFB136	0	3	1	7
DEFB4A	0	3	1	7
DEFB4B	0	3	1	7
DFFA	0	0	1	8
DHFR	0	1	1	33
DHX29	1	5	1	18
DLG2	0	2	1	15
DNAH1	0	0	1	41
DNAJC18	0	1	1	27
DND1	0	1	1	28
DNM2	0	3	1	6
DNMT1	0	4	1	6
DPEP1	0	2	1	20
DUSP7	0	0	1	42
DYNC1LI1	0	0	1	41
DYNC1LI2	0	1	1	24
DYNC2H1	0	0	1	30
E2F4	0	1	1	23
ECSCR	0	1	1	27
EIF3G	0	4	1	7
EIF4EBP3	0	1	1	28
ELAVL2	0	3	1	21
ELMO3	0	1	1	23
ELMOD1	0	0	1	32
EMC6	0	2	1	9
EPHX3	0	6	1	3
EXOC3L1	0	1	1	23
EXPH5	0	0	1	32
FAM13B	0	1	1	29
FAM160A1	0	0	1	4
FAM167A	0	3	1	7
FAM173A	0	1	1	3
FAM195A	0	1	1	3
FAM25C	0	2	1	1
FAM25G	0	2	1	1
FAM53C	0	1	1	29
FAM65A	0	1	1	22
FAM86B1	0	3	1	7
FAM86B2	0	3	1	7
FAM96A	1	4	1	5
FAM96B	0	1	1	23
FANCA	0	2	1	18
FAR1	0	2	1	7
FBXL16	0	1	1	3
FBXL8	0	1	1	23
FBXW7	0	1	1	4
FDFT1	0	3	1	7
FDX1L	0	4	1	6
FHOD1	0	1	1	23
FNDC3A	0	3	1	17
G2E3	0	0	1	24
GAB4	0	1	1	2
GADL1	0	0	1	39
GAN	0	2	1	24
GATA4	0	3	1	7
GFOD2	0	1	1	22
GFRA3	0	1	1	29
GHRL	0	0	1	37
GLT8D1	0	0	1	42
GLYCTK	0	0	1	42
GNAI2	0	0	1	43
GNAT1	0	0	1	43
GNG13	0	1	1	3
GNL3	0	0	1	42
GPC5	0	1	1	15
GPD1L	0	0	1	41
GPR132	0	1	1	34
GPR135	0	0	1	32
GPR62	0	0	1	42
GPR68	0	0	1	36
GPRIN2	0	2	1	2
GPX8	1	5	1	18
GRM2	0	0	1	41
GSG2	0	2	1	9
GUCY1A2	0	0	1	32
GZMA	1	5	1	18
HAGHL	0	1	1	3
HARS	0	1	1	28
HBA1	0	1	1	3
HBA2	0	1	1	3
HBEGF	0	1	1	28
HBM	0	1	1	3
HBQ1	0	1	1	3
HBZ	0	1	1	3
HEMK1	0	0	1	43
HIC2	0	2	1	3
HNRNPA0	0	1	1	29
HRH1	0	0	1	37
HSBP1L1	1	7	1	2
HSD11B2	0	1	1	23
HSF4	0	1	1	23
HYAL1	0	0	1	43
HYAL2	0	0	1	43
ICAM1	0	4	1	6
ICAM3	0	4	1	6
ICAM4	0	4	1	6
ICAM5	0	4	1	6
IFRD2	0	0	1	40
IGIP	0	1	1	28
IK	0	1	1	28
IL17RA	0	1	1	2
IL31RA	1	3	1	22
IL6ST	1	3	1	23
ILF3	0	4	1	7
ILVBL	0	7	1	3
IQCF1	0	0	1	42
IQCF2	0	0	1	42
IQCF3	0	0	1	41
IQCF5	0	0	1	42
IQCF6	0	0	1	41
ISL1	1	8	1	11
ITFG3	0	1	1	3
ITGAE	0	2	1	9
JAG2	0	1	1	34
JKAMP	0	0	1	32
JMJD8	0	1	1	3
KBTBD3	0	0	1	30
KCNG2	1	7	1	2
KCTD19	0	1	1	23
KDELC2	0	0	1	31
KEAP1	0	4	1	7
KIAA0101	1	4	1	4
KIAA0895L	0	1	1	23
KIAA1456	0	3	1	7
KIF1B	0	0	1	8
KIF20A	0	1	1	29
KLC1	0	0	1	37
KLHL3	0	1	1	29
KNDC1	0	1	1	5
LINC00462	0	3	1	19
LOC100287036	0	2	1	20
LONRF1	0	3	1	7
LRRC29	0	1	1	23
LRRC36	0	1	1	23
LRRTM2	0	1	1	29
LUC7L	0	1	1	3
LZIC	0	0	1	8
MANF	0	0	1	41
MAPK1	0	2	1	3
MAPKAPK3	0	0	1	43
MATR3	0	1	1	26
MC1R	0	1	1	19
METRN	0	1	1	3
MLNR	0	3	1	18
MMP1	0	0	1	29
MMP10	0	0	1	29
MMP12	0	0	1	30
MMP13	0	0	1	30
MMP20	0	0	1	27
MMP27	0	0	1	29
MMP3	0	0	1	29
MMP7	0	0	1	26
MMP8	0	0	1	29
MND1	0	0	1	4
MPG	0	1	1	3
MRPL28	0	1	1	3
MRPL4	0	4	1	6
MSANTD4	0	0	1	30
MSH3	0	1	1	33
MSLN	0	1	1	3
MTA1	0	0	1	33
MTMR9	0	3	1	7
MTRNR2L2	0	1	1	33
MYOT	0	1	1	29
MZB1	0	1	1	27
NAE1	0	1	1	24
NARFL	0	1	1	3
NAT6	0	0	1	43
NDUFA2	0	1	1	28
NEIL2	0	3	1	7
NHLRC4	0	1	1	3
NISCH	0	0	1	42
NKAIN4	0	3	1	3
NKD1	0	1	1	22
NKX6-2	0	1	1	6
NME4	0	1	1	3
NME5	0	1	1	29
NMNAT1	0	0	1	8
NOL3	0	1	1	23
NOTCH3	0	6	1	3
NPAT	0	0	1	31
NPRL2	0	0	1	43
NPRL3	0	1	1	3
NRG2	0	1	1	28
NT5DC2	0	0	1	42
NUDT14	0	0	1	34
OAZ2	1	3	1	3
OLFM2	0	4	1	7
OR11H1	0	1	1	2
OR1E1	0	2	1	9
OR1E2	0	2	1	9
OR1I1	0	6	1	3
OR3A1	0	2	1	9
OR3A2	0	2	1	9
OR3A3	0	2	1	9
OR7A10	0	6	1	3
OR7A17	0	6	1	3
OR7A5	0	6	1	3
OR7C1	0	6	1	3
OR7C2	0	6	1	3
P2RX1	0	2	1	10
P2RX5	0	2	1	9
P2RX6	0	2	1	2
P2RY11	0	4	1	7
PACS2	0	0	1	34
PADI2	0	0	1	6
PAIP2	0	1	1	27
PAPD5	0	1	1	22
PARD6A	0	1	1	22
PARD6G	1	7	1	2
PARP3	0	0	1	42
PARP8	1	10	1	7
PBRM1	0	0	1	42
PCBP4	0	0	1	42
PDGFD	0	0	1	30
PDIA2	0	1	1	3
PEX14	0	0	1	7
PFDN1	0	1	1	28
PGD	0	0	1	8
PHF7	0	0	1	41
PIGQ	0	1	1	3
PIN1	0	4	1	7
PKD2L2	0	1	1	29
PLD4	0	1	1	34
PLEKHG4	0	1	1	23
POC1A	0	0	1	42
POLR3K	0	1	1	3
POTEH	0	1	1	2
PPAN	0	4	1	7
PPAN-P2RY11	0	4	1	7
PPAP2A	1	4	1	20
PPIB	1	3	1	4
PPIL2	0	2	1	3
PPM1M	0	0	1	42
PPP1R13B	0	0	1	35
PQLC1	1	7	1	2
PRR25	0	1	1	3
PRSS48	0	0	1	4
PRSS55	0	3	1	7
PSD2	0	1	1	28
PSMA1	0	2	1	7
PTH	0	2	1	7
PURA	0	1	1	28
QTRT1	0	4	1	7
RAB11FIP3	0	1	1	3
RAB39A	0	0	1	32
RAB40C	0	1	1	3
RAD54L2	0	0	1	41
RASGRF2	0	1	1	33
RASSF1	0	0	1	43
RASSF10	0	2	1	7
RAVER1	0	4	1	6
RBFA	1	7	1	2
RBM15B	0	0	1	41
RBMS3	0	0	1	39
RBP7	0	0	1	8
RDH8	0	4	1	7
RGMB	0	1	1	32
RGS11	0	1	1	3
RHBDF1	0	1	1	3
RHBDL1	0	1	1	3
RLTPR	0	1	1	22
RP1L1	0	3	1	7
RPL13	0	2	1	20
RPL29	0	0	1	42
RPS6KA5	0	0	1	37
RPUSD1	0	1	1	3
RRAD	0	1	1	23
RRAS2	0	2	1	7
RRP9	0	0	1	42
RTN1	0	0	1	32
S1PR2	0	4	1	6
S1PR5	0	4	1	7
SALL1	0	1	1	21
SDF2L1	0	2	1	3
SDHB	0	0	1	6
SEC13	0	0	1	37
SEMA3B	0	0	1	43
SEMA3F	0	0	1	43
SEMA3G	0	0	1	41
SGK223	0	3	1	7
SHPK	0	2	1	9
SIL1	0	1	1	26
SIPA1L1	0	0	1	31
SIVA1	0	0	1	32
SKIV2L2	1	4	1	19
SLC1A6	0	6	1	3
SLC22A31	0	3	1	20
SLC23A1	0	1	1	27
SLC35A4	0	1	1	28
SLC35F2	0	0	1	32
SLC35G5	0	3	1	7
SLC38A3	0	0	1	43
SLC38A9	1	4	1	20
SLC44A2	0	4	1	7
SLC4A9	0	1	1	28
SLC6A1	0	0	1	37
SLC6A11	0	0	1	37
SLC7A4	0	2	1	2
SLC9A5	0	1	1	23
SLN	0	0	1	32
SMEK1	0	0	1	38
SNRNP25	0	1	1	3
SNX1	1	4	1	4
SNX19	0	1	1	27
SNX20	0	1	1	22
SNX22	1	3	1	4
SPAG11A	0	3	1	7
SPAG11B	0	3	1	7
SPATA22	0	2	1	9
SPATA24	0	1	1	27
SPATA2L	0	2	1	20
SPCS1	0	0	1	42
SPG7	0	2	1	20
SPIRE2	0	2	1	18
SPOCK1	0	1	1	28
SPON1	0	2	1	7
SRA1	0	1	1	28
SSBP2	0	1	1	32
STAB1	0	0	1	42
STUB1	0	1	1	3
SYDE1	0	7	1	3
TATDN2	0	0	1	37
TAX1BP3	0	2	1	9
TC2N	0	0	1	37
TCF25	0	2	1	18
TDRD9	0	0	1	34
TEX22	0	0	1	34
TEX264	0	0	1	41
TGFBR2	0	0	1	38
THRB	0	0	1	39
TIGD4	0	0	1	5
TLR9	0	0	1	42
TMCO6	0	1	1	28
TMED1	0	5	1	6
TMEM115	0	0	1	43
TMEM121	0	0	1	33
TMEM123	0	2	1	25
TMEM154	0	0	1	5
TMEM173	0	1	1	27
TMEM179	0	0	1	33
TMEM191C	0	2	1	3
TMEM208	0	1	1	23
TMEM8A	0	1	1	3
TNNC1	0	0	1	42
TPPP3	0	1	1	23
TRADD	0	1	1	23
TRIM2	0	0	1	4
TRIP4	1	4	1	4
TRMT61A	0	0	1	37
TRPV1	0	2	1	9
TRPV3	0	2	1	9
TUSC1	0	3	1	20
TUSC2	0	0	1	43
TWF2	0	0	1	42
TXNL4A	1	7	1	2
TYK2	0	4	1	6
UBE2D2	0	1	1	27
UBE2G1	0	2	1	10
UBE2L3	0	2	1	3
UBE4B	0	0	1	8
USP17L2	0	3	1	7
USP17L3	0	3	1	7
USP17L4	0	3	1	7
USP17L7	0	3	1	7
USP17L8	0	3	1	7
UTF1	0	1	1	5
VENTX	0	1	1	5
VPRBP	0	0	1	41
WDR24	0	1	1	3
WDR55	0	1	1	28
WDR82	0	0	1	42
WDR90	0	1	1	3
WFIKKN1	0	1	1	3
WNT8A	0	1	1	29
XKR3	0	1	1	2
XKR5	0	3	1	7
XKR6	0	3	1	7
XRCC3	0	0	1	35
YDJC	0	2	1	3
YIPF2	0	5	1	6
YPEL1	0	2	1	3
YTHDF1	0	3	1	3
ZBTB42	0	2	1	33
ZCCHC9	0	1	1	33
ZDHHC1	0	1	1	23
ZFYVE21	0	0	1	35
ZGLP1	0	4	1	6
ZMYND10	0	0	1	43
ZNF276	0	2	1	19
ZNF333	0	6	1	3
ZNF492	0	10	1	5
ZNF609	1	3	1	3
ZNF675	1	8	1	4
ZNF705D	0	3	1	7
ZNF705G	0	3	1	7
ZNF728	0	9	1	6
ZNF778	0	3	1	20
ZNF860	0	0	1	41
ZNF99	0	10	1	6
TP53	0	1	0	13
NOTCH1	1	7	0	5
KMT2C	0	0	0	0
LAMA4	0	2	0	1
MGA	0	1	0	11
PTPRD	0	4	0	19
TTN	0	4	0	0
HECTD4	0	0	0	0
HIVEP1	0	2	0	6
ARID1A	0	2	0	9
IGFN1	1	11	0	1
JAK2	1	5	0	17
KDM6A	0	0	0	0
LAMA2	0	2	0	1
LAMB1	0	8	0	1
MUC4	0	14	0	1
MYH15	0	8	0	5
NCOR1	0	2	0	10
NSD1	0	1	0	23
PRDM16	1	2	0	3
PTPRO	1	25	0	0
USH2A	1	11	0	0
ZNF521	1	6	0	1
ABCC11	0	1	0	21
ARHGAP18	0	2	0	1
ASXL3	0	5	0	1
ATP10A	0	2	0	8
BIRC6	0	0	0	1
C17orf104	1	5	0	0
CARD11	0	6	0	0
CARD14	1	10	0	0
CBLB	0	7	0	5
CCDC141	0	4	0	0
CD163L1	3	24	0	0
CD209	0	3	0	10
CEP350	1	10	0	0
CGREF1	0	0	0	3
CLTC	1	7	0	0
DNAH3	0	1	0	1
DST	0	2	0	2
ERBB3	1	17	0	0
ESPNL	1	3	0	2
FAT3	0	2	0	21
FMN2	1	11	0	1
FRMPD4	0	0	0	0
FRYL	0	1	0	2
GRIN2B	1	24	0	0
HECTD1	1	0	0	24
HMCN1	1	11	0	0
HRAS	0	2	0	9
KIAA2026	1	6	0	17
KMT2B	0	0	0	0
KRTAP2-3	0	0	0	0
LRP1B	0	1	0	0
LRP5	1	10	0	3
LRRC4B	0	4	0	6
MET	0	6	0	0
MYO9B	0	5	0	2
MYOCD	0	1	0	13
NEB	0	3	0	1
NF1	1	7	0	2
OR4A5	4	2	0	4
PCDHB8	0	1	0	29
PIK3CA	0	17	0	0
PLCH1	0	16	0	0
POLE	0	16	0	1
PRKD2	0	4	0	7
PTPRG	0	0	0	43
RGS3	0	7	0	5
SACS	0	1	0	15
SALL3	0	8	0	3
SEMA3D	0	8	0	0
SEZ6L	0	0	0	2
SLITRK3	0	17	0	0
SPAG17	0	0	0	6
SPDEF	0	3	0	2
SSTR4	1	5	0	0
THSD7B	0	1	0	1
TLDC2	0	0	0	0
TRAF1	0	7	0	5
TRAF2	2	7	0	4
TUBA1A	2	19	0	0
USP29	0	5	0	4
XPO1	0	0	0	1
ZFHX3	0	2	0	25
ZMYM3	0	0	0	0
A2M	3	23	0	0
AADACL4	0	0	0	8
AATK	2	11	0	0
ABCA12	0	4	0	0
ABCA3	0	2	0	4
ABCA4	0	0	0	6
ABCB5	0	7	0	0
ABCC9	0	25	0	0
ABHD1	0	0	0	3
ABI3BP	1	7	0	5
ABL2	1	11	0	0
ACSM4	3	24	0	0
ACTB	0	6	0	1
ACVR1C	0	4	0	1
ADAM29	0	0	0	4
ADAMTSL5	0	4	0	4
ADCY4	0	2	0	21
ADD2	0	0	0	1
ADGRD1	0	0	0	0
ADGRG3	0	0	0	0
ADGRG4	0	0	0	0
ADH6	0	1	0	1
AFF1	0	1	0	1
AFF4	0	1	0	30
AGBL1	0	2	0	5
AGPAT3	0	7	0	2
AHNAK	0	4	0	5
AHRR	3	11	0	2
AIRE	0	6	0	2
AKAP6	0	0	0	24
AKAP9	0	8	0	0
ALKBH7	0	4	0	9
ALPK2	0	7	0	3
AMACR	2	14	0	1
AMBRA1	0	3	0	6
AMPH	0	7	0	1
ANG	2	2	0	18
ANKRD30A	0	1	0	1
ANKRD44	0	3	0	0
ANKS1B	1	18	0	0
ANKS4B	0	1	0	1
ANO8	0	5	0	3
AP1G2	0	2	0	22
AP1M1	0	6	0	4
AP5B1	1	8	0	1
APOBR	0	1	0	4
ARFGEF1	0	7	0	2
ARFRP1	0	3	0	2
ARHGAP17	0	1	0	3
ARHGAP20	0	0	0	33
ARHGEF18	0	3	0	10
ARHGEF25	2	16	0	0
ARL4C	1	3	0	2
ARSJ	0	0	0	1
ASAH1	0	3	0	8
ASB1	0	3	0	2
ASB3	0	0	0	2
ASIC2	1	6	0	2
ASRGL1	0	4	0	5
ASUN	1	22	0	0
ATP13A3	0	15	0	0
ATP2B4	1	11	0	0
ATP2C2	0	2	0	24
ATP4A	1	7	0	3
ATP5A1	0	6	0	3
ATP6V0A1	0	7	0	1
ATRX	0	0	0	0
ATXN7L1	0	8	0	3
AZGP1	0	9	0	3
B4GALNT2	1	5	0	0
BAHCC1	1	10	0	0
BCL10	0	0	0	6
BCL2L13	0	0	0	2
BIRC2	0	2	0	25
BMP2K	0	1	0	2
BNC2	0	4	0	21
BPIFA1	1	6	0	1
BPIFA3	1	6	0	1
BPIFB1	1	6	0	1
BPIFB4	1	5	0	1
BRD1	0	2	0	1
BZRAP1	2	9	0	0
C11orf24	1	11	0	3
C14orf183	0	0	0	30
C17orf53	1	4	0	0
C17orf70	1	9	0	0
C22orf23	0	1	0	1
C22orf46	0	2	0	3
C3	0	4	0	7
C6orf222	0	3	0	2
C6orf52	0	2	0	5
C8A	0	0	0	1
C8orf33	0	3	0	2
C8orf44	0	6	0	2
C9orf135	0	6	0	5
CABLES1	1	6	0	1
CACNG4	1	6	0	0
CALHM3	0	0	0	3
CAMTA1	0	0	0	9
CAPN10	0	2	0	2
CAPN14	0	0	0	1
CARF	0	0	0	0
CASD1	0	9	0	0
CBX8	1	9	0	0
CBY1	0	1	0	1
CCDC157	0	1	0	1
CCDC158	0	1	0	0
CCDC168	0	0	0	19
CCDC34	0	1	0	9
CCDC82	0	5	0	18
CCDC9	0	5	0	7
CCDC94	0	4	0	5
CCDC96	0	1	0	1
CD109	0	1	0	2
CD33	0	4	0	5
CDH12	2	12	0	1
CDH18	2	12	0	1
CDH7	0	5	0	3
CDHR4	0	0	0	42
CDHR5	0	2	0	8
CDK11A	1	2	0	3
CDK11B	1	2	0	3
CDR2	0	1	0	2
CELF4	0	6	0	2
CEP250	1	6	0	0
CEP89	0	9	0	4
CFAP58	0	0	0	0
CFAP74	0	0	0	0
CGB5	0	2	0	6
CHD2	0	2	0	6
CHD6	0	5	0	1
CHST6	0	1	0	24
CHUK	0	0	0	4
CIT	0	17	0	0
CLCN4	0	0	0	0
CLDN11	0	16	0	1
CLEC16A	2	4	0	1
CNKSR1	0	0	0	10
CNTN1	2	19	0	0
CNTN4	0	0	0	37
CNTN6	0	0	0	37
COG4	0	1	0	24
COG6	0	1	0	17
COL1A2	0	9	0	0
COL22A1	1	3	0	2
COL6A6	0	9	0	3
COMP	0	8	0	2
CPA3	0	17	0	0
CPED1	0	6	0	0
CPLX3	0	2	0	5
CPS1	0	4	0	0
CPSF6	2	21	0	0
CPXM2	0	1	0	4
CR1	1	12	0	0
CRIPAK	0	1	0	2
CRTC3	0	1	0	5
CSF3R	0	1	0	3
CSMD1	0	3	0	6
CSMD2	0	1	0	6
CSMD3	0	4	0	2
CSNK2A3	0	0	0	0
CSPG5	0	0	0	41
CST1	0	5	0	0
CTNNA2	0	0	0	1
CTNND2	2	9	0	2
CTPS2	0	0	0	0
CUBN	1	0	0	1
CUL4B	0	0	0	0
CYBB	0	0	0	0
CYLC2	0	7	0	6
CYP11B2	0	5	0	2
CYP26A1	0	0	0	6
CYP2R1	0	2	0	8
CYP2S1	0	4	0	2
CYP2U1	0	0	0	1
CYP3A43	0	9	0	3
CYP7A1	0	7	0	4
DAO	1	16	0	0
DCAF4L2	0	6	0	2
DCAF8	1	10	0	0
DCBLD1	0	1	0	1
DCLK1	0	1	0	19
DDI2	0	0	0	7
DDX11	1	23	0	1
DDX3X	0	0	0	0
DENND2C	0	0	0	6
DEPDC4	1	19	0	0
DEPDC7	0	1	0	9
DET1	0	2	0	5
DGKK	0	0	0	0
DHCR7	2	5	0	7
DHX57	0	0	0	1
DIAPH2	0	0	0	0
DIO3	0	0	0	36
DLG3	0	0	0	0
DLL3	0	6	0	4
DMXL2	0	2	0	5
DNAH10	1	16	0	0
DNAH6	0	0	0	1
DNAH8	0	2	0	1
DNHD1	0	2	0	7
DNMT3L	0	6	0	2
DNTTIP1	0	3	0	1
DOCK1	0	1	0	6
DOCK2	0	3	0	25
DOCK7	0	0	0	1
DOCK8	0	7	0	16
DOCK9	0	0	0	19
DOK4	0	2	0	24
DOK6	0	7	0	4
DOPEY1	0	1	0	1
DOT1L	0	4	0	4
DPF3	0	0	0	33
DPT	1	10	0	0
DR1	0	0	0	6
DRC7	0	0	0	0
DTHD1	0	1	0	2
DTL	1	11	0	0
DTWD1	0	1	0	9
DUSP13	0	2	0	7
DUSP4	0	4	0	6
DVL2	0	0	0	11
EBLN1	1	1	0	1
EDEM2	1	6	0	1
EEF1A2	0	3	0	3
EEF1G	0	4	0	5
EFCAB6	0	0	0	4
EFNB3	0	0	0	13
EGR3	0	3	0	8
EHD3	0	0	0	1
ELFN1	0	6	0	3
ELFN2	0	1	0	1
ELL	0	5	0	1
ENAM	0	1	0	0
ENOX2	0	0	0	0
ENPP2	0	6	0	2
EP300	0	1	0	4
EPB41L3	0	5	0	4
EPCAM	0	0	0	1
EPHB1	0	12	0	3
EPPIN	0	0	0	0
EPPIN-WFDC6	0	0	0	0
EPS8	1	25	0	0
ERAP1	0	1	0	35
ERMARD	0	0	0	0
ESPL1	2	15	0	1
ETV6	3	22	0	0
EVI2A	1	7	0	2
EYA4	0	2	0	1
FAM107B	1	0	0	1
FAM124A	0	1	0	21
FAM178B	0	0	0	0
FAM188B	0	7	0	0
FAM209A	0	3	0	1
FAM228B	0	0	0	0
FAM46D	0	0	0	0
FAM47B	0	0	0	0
FAM76A	0	0	0	7
FAM78A	0	7	0	7
FAM78B	2	9	0	0
FAM9A	0	0	0	0
FANCI	0	2	0	5
FBN3	0	3	0	10
FBXL14	2	23	0	0
FBXL22	1	3	0	5
FBXO47	1	4	0	0
FERD3L	0	7	0	0
FEZF1	0	8	0	0
FGF11	0	1	0	11
FGF5	0	1	0	1
FGFR2	0	1	0	4
FGFR3	0	1	0	1
FGGY	1	1	0	1
FHL5	0	1	0	1
FIGN	0	2	0	1
FLG	0	10	0	0
FLRT3	1	5	0	0
FMN1	0	2	0	10
FNDC3B	0	16	0	0
FOLH1	0	2	0	4
FOXG1	0	1	0	23
FOXO6	0	0	0	0
FOXS1	2	6	0	1
FPR3	0	7	0	5
FRAS1	0	1	0	1
FREM3	0	0	0	2
FRMPD1	1	2	0	14
FSIP2	0	3	0	1
FYN	0	1	0	1
GABRA3	0	0	0	0
GABRR1	0	1	0	1
GALNT15	0	0	0	0
GALNT5	0	4	0	2
GATM	0	1	0	8
GBA3	0	1	0	2
GC	0	1	0	0
GCH1	0	0	0	31
GEMIN5	0	2	0	25
GGCT	0	7	0	0
GHRHR	0	7	0	0
GIGYF1	0	10	0	3
GJA9	0	1	0	3
GLIS2	0	1	0	3
GNA13	1	6	0	2
GNAL	0	4	0	3
GPR143	0	0	0	0
GPR32	0	4	0	6
GPR75-ASB3	0	0	0	2
GPR84	1	18	0	0
GPRASP1	0	0	0	0
GPRIN3	0	0	0	1
GRAMD4	0	0	0	1
GRIN2D	0	3	0	4
GRIP2	0	0	0	38
GRIPAP1	0	0	0	0
GRM3	0	8	0	0
GSK3B	0	9	0	4
GSPT2	0	0	0	0
H2BFWT	0	0	0	0
HBS1L	0	3	0	1
HDHD1	0	0	0	0
HECW1	0	6	0	0
HECW2	0	4	0	0
HEG1	0	10	0	4
HERC2	0	2	0	11
HIF3A	0	4	0	6
HIST1H1T	0	2	0	4
HIST1H4A	0	2	0	4
HIST1H4L	0	2	0	5
HMG20A	0	4	0	5
HMX2	0	1	0	4
HMX3	0	1	0	4
HNF1B	1	5	0	0
HNRNPCL1	0	0	0	7
HNRNPCL3	0	0	0	0
HNRNPCL4	0	0	0	0
HNRNPH2	0	0	0	0
HOXA11	0	7	0	0
HRNR	0	10	0	0
HS2ST1	0	0	0	6
HS3ST3B1	0	1	0	13
HS6ST3	0	1	0	17
HSD17B3	0	8	0	6
HSPA13	0	2	0	2
HTR3E	0	16	0	0
HUNK	0	1	0	3
HVCN1	1	15	0	0
IARS2	1	12	0	0
ICE1	0	0	0	0
IDH3A	0	2	0	5
IER5L	0	6	0	6
IFI44	0	0	0	4
IFNGR1	1	3	0	1
IGF1R	1	4	0	6
IHH	0	4	0	0
IL18RAP	0	0	0	0
INHBA	0	7	0	0
INPP5J	0	2	0	1
INSC	0	2	0	8
IQCA1	1	3	0	2
IQGAP2	0	1	0	33
IQSEC1	0	0	0	37
IREB2	0	2	0	5
IRF2BP2	1	11	0	0
IRF2BPL	0	0	0	37
ITGA1	1	5	0	17
ITGA10	0	9	0	0
ITGAX	0	2	0	4
ITGB1	0	2	0	1
ITGB3BP	0	0	0	1
ITGB4	1	10	0	0
ITGB5	0	10	0	4
IWS1	0	0	0	0
JADE1	0	0	0	0
JAKMIP2	0	2	0	28
JAKMIP3	0	1	0	6
KANSL1	1	5	0	0
KCNA4	0	1	0	9
KCNH3	2	19	0	0
KCNH7	0	2	0	1
KCNIP4	0	1	0	2
KCTD1	0	6	0	1
KCTD18	0	4	0	0
KCTD8	0	1	0	1
KIAA0232	0	1	0	1
KIAA0355	1	6	0	3
KIAA1210	0	0	0	0
KIAA1715	0	3	0	0
KIF14	1	11	0	1
KIF19	1	10	0	0
KIF2B	2	6	0	0
KIFC3	0	1	0	24
KLF13	0	2	0	10
KLHL14	0	6	0	1
KLHL25	0	2	0	5
KLHL33	2	2	0	17
KLHL4	0	0	0	0
KLHL40	0	0	0	0
KLK5	0	4	0	5
KMT2A	0	0	0	0
KMT2D	0	0	0	0
KNG1	0	17	0	0
KPNB1	1	5	0	0
KRT222	0	8	0	0
KRT26	0	8	0	0
KRT28	0	8	0	0
KRT80	3	20	0	1
KRTAP10-9	0	6	0	2
L3MBTL1	0	5	0	1
LAMA5	0	4	0	2
LCNL1	2	7	0	4
LGALS3BP	1	10	0	0
LGALS9B	0	4	0	5
LGSN	0	1	0	2
LIFR	2	15	0	1
LILRA2	0	6	0	4
LILRB5	0	6	0	4
LINGO1	0	4	0	5
LLGL1	0	1	0	9
LMNTD1	0	0	0	0
LMOD3	0	0	0	41
LOC100129697	0	0	0	0
LOC100130705	0	7	0	0
LONP1	0	3	0	9
LRP1	1	13	0	0
LRP2	0	4	0	0
LRP6	3	25	0	0
LRRC16A	0	2	0	4
LRRTM4	0	0	0	1
LRTOMT	0	5	0	8
LTBP1	0	0	0	1
MAG	1	7	0	3
MAGEB18	0	0	0	0
MALT1	0	7	0	3
MAP1A	0	1	0	9
MAP1LC3B	0	2	0	24
MAP3K1	0	2	0	26
MAP3K5	0	3	0	1
MAP7D3	0	0	0	0
2017-03-04	0	4	0	0
2017-03-08	0	2	0	2
MARK2	0	3	0	7
MASP1	0	17	0	0
MAST1	0	5	0	4
MAST3	0	6	0	3
MATK	0	4	0	4
MCTP2	0	2	0	6
MDH1	0	0	0	1
MECOM	0	17	0	0
MED12	0	0	0	0
MED12L	0	18	0	0
MED25	0	3	0	6
MEF2A	0	7	0	6
MEGF8	0	6	0	2
MEIS1	0	0	0	2
METTL12	0	4	0	5
MFSD3	0	3	0	2
MFSD5	2	16	0	1
MGAT1	0	0	0	26
MINK1	0	1	0	11
MKI67	0	1	0	6
MKRN3	1	3	0	7
MMP25	0	2	0	4
MORC1	0	8	0	5
MPHOSPH8	0	2	0	16
MRC2	1	8	0	1
MROH2B	0	0	0	0
MROH5	0	0	0	0
MS4A6E	1	4	0	8
MSN	0	0	0	0
MT2A	0	2	0	24
MTMR4	1	7	0	0
MTR	1	12	0	0
MTRR	4	10	0	2
MUC12	0	10	0	5
MUC17	0	10	0	5
MUC2	0	2	0	9
MXRA5	0	0	0	0
MYBPC3	0	3	0	8
MYH1	0	1	0	13
MYL4	1	5	0	0
MYO18A	0	9	0	1
MYO18B	0	0	0	2
MYO19	1	6	0	2
MYO1A	1	13	0	0
MYO1C	0	1	0	12
MYO1D	1	5	0	2
MYOF	0	0	0	6
MYOM2	0	2	0	8
N4BP3	0	1	0	25
NABP2	1	18	0	0
NALCN	0	0	0	18
NANOG	3	24	0	0
NAP1L1	3	19	0	0
NAV3	2	19	0	0
NBEAL2	0	0	0	41
NCEH1	0	16	0	0
NCOA6	2	6	0	1
NDP	0	0	0	0
NDUFS2	1	10	0	0
NELL1	0	1	0	8
NELL2	2	20	0	0
NEO1	0	2	0	5
NEUROD4	1	18	0	0
NFKB1	0	1	0	1
NFKBIA	0	0	0	24
NGB	0	0	0	38
NID1	1	12	0	0
NLRP1	0	1	0	12
NLRP11	0	6	0	3
NLRP2	0	6	0	4
NME8	0	7	0	0
NOC4L	1	18	0	1
NOS2	0	9	0	1
NPBWR1	0	7	0	4
NPEPL1	0	3	0	2
NPFFR1	0	1	0	6
NPHS1	1	7	0	3
NPIPA1	0	0	0	0
NPR1	0	10	0	0
NPR3	2	14	0	2
NR1D1	0	8	0	1
NR4A1	2	20	0	1
NRARP	0	7	0	6
NRAS	0	0	0	6
NRK	0	0	0	0
NRXN2	0	5	0	7
NRXN3	0	0	0	36
NTMT1	0	6	0	5
NUDT11	0	0	0	0
NUTM2B	0	0	0	0
NUTM2G	0	0	0	0
NWD2	0	0	0	0
NXF2	0	0	0	0
NXF2B	0	0	0	0
NYAP1	0	9	0	3
NYAP2	0	4	0	0
OBSCN	2	8	0	0
OCLN	0	2	0	30
OGFOD3	0	0	0	0
OGFR	0	3	0	2
OLFML3	0	0	0	6
OOEP	0	1	0	2
OPCML	0	1	0	26
OR10J3	1	10	0	0
OR10W1	0	2	0	8
OR13C5	0	7	0	6
OR2B11	1	10	0	2
OR2D2	0	2	0	8
OR2F2	0	8	0	0
OR2L8	1	10	0	2
OR2T34	1	10	0	2
OR2T4	1	10	0	2
OR4K2	2	2	0	17
OR4X2	1	1	0	7
OR51B4	0	2	0	7
OR51S1	0	2	0	7
OR52E4	0	2	0	7
OR52K2	0	1	0	8
OR5K4	0	6	0	6
OR6C74	1	18	0	0
OR9Q1	0	2	0	8
OSBPL3	0	7	0	0
P3H3	0	0	0	0
PABPC3	0	1	0	16
PAK3	0	0	0	0
PALM2-AKAP2	0	7	0	7
PAMR1	3	2	0	6
PANK2	1	4	0	0
PAPPA2	1	11	0	0
PAQR9	0	14	0	2
PARD3	0	2	0	1
PARD3B	0	4	0	0
PARP15	0	10	0	4
PASD1	0	0	0	0
PCDH15	0	1	0	4
PCDH18	0	0	0	2
PCDH9	0	1	0	20
PCDHA11	0	1	0	29
PCDHGA9	0	1	0	28
PCDHGB6	0	1	0	28
PDE11A	0	3	0	1
PDE4DIP	0	2	0	1
PDE5A	0	0	0	1
PDGFRL	0	3	0	8
PDYN	1	6	0	0
PEG3	0	5	0	4
PERM1	0	0	0	0
PEX5L	0	17	0	0
PGM1	0	0	0	1
PGR	0	2	0	25
PHACTR2	0	3	0	2
PHACTR3	0	4	0	1
PHEX	0	0	0	0
PHF23	0	0	0	11
PHLPP1	0	3	0	3
PIEZO1	0	3	0	22
PIGT	0	2	0	1
PIK3CB	0	13	0	2
PIK3CG	0	8	0	2
PIK3R6	0	1	0	13
PIWIL3	0	1	0	3
PJA1	0	0	0	0
PKD1L2	0	2	0	24
PKD1L3	0	2	0	25
PKMYT1	0	2	0	4
PLCH2	1	3	0	3
PLEKHG2	0	6	0	4
PLEKHG5	0	0	0	8
PLEKHJ1	0	4	0	4
PLOD2	0	16	0	1
PLXNA1	0	9	0	4
PLXNA4	0	7	0	0
PLXNB3	0	0	0	0
PMEPA1	0	3	0	1
PNMAL1	0	4	0	7
POLD1	0	4	0	6
POLR3A	0	1	0	7
POM121L2	0	2	0	5
POR	0	7	0	4
POTEA	1	4	0	4
POTEE	0	0	0	0
PPAPDC1A	0	1	0	4
PPM1D	1	6	0	1
PPP2R5B	1	5	0	6
PPP3CB	0	0	0	8
PPY	1	4	0	0
PRAMEF2	0	0	0	7
PRDM10	0	1	0	29
PRDM11	0	2	0	5
PRDM13	0	1	0	1
PRDM15	1	7	0	2
PRLHR	0	1	0	4
PRMT3	0	1	0	8
PRR36	0	0	0	0
PRSS27	0	2	0	4
PRSS35	0	1	0	1
PSEN1	0	0	0	33
PSG6	0	4	0	2
PSTK	0	1	0	4
PTCH1	0	8	0	6
PTCRA	0	2	0	1
PTGER2	0	0	0	32
PTGER4	3	14	0	1
PTGIS	0	4	0	3
PTK2	1	4	0	2
PTPDC1	0	8	0	6
PTPN22	1	0	0	6
PVRL3	0	9	0	5
PXDNL	0	7	0	4
QKI	0	2	0	0
R3HDM1	0	1	0	1
RAB18	0	2	0	1
RAB3IP	2	21	0	0
RABEP1	0	1	0	12
RABGAP1	0	7	0	6
RASA1	0	0	0	34
RASAL3	0	7	0	5
RCOR2	0	3	0	7
RELL1	0	1	0	2
RELN	0	8	0	2
REN	1	11	0	0
REPS1	0	3	0	1
REV3L	0	1	0	1
RFX6	0	2	0	1
RFXAP	0	1	0	20
RGL1	1	11	0	0
RGL3	0	3	0	7
RGPD5	0	0	0	0
RGPD8	0	0	0	0
RGS7	1	11	0	0
RHPN2	0	6	0	4
RIMS1	0	1	0	2
RIT2	0	7	0	3
RNF148	0	7	0	0
RNF34	1	17	0	0
ROBO3	0	1	0	32
RPL17	1	7	0	3
RPL17-C18orf32	0	0	0	0
RPS6KA1	0	0	0	10
RPTOR	1	9	0	1
RPUSD3	0	0	0	36
RRBP1	1	5	0	0
RRN3	0	2	0	1
RSPH14	0	0	0	0
RYR1	0	6	0	2
RYR3	0	2	0	10
S100PBP	0	0	0	5
SAFB	0	3	0	9
SAG	0	3	0	2
SAMD9	0	8	0	0
SATB2	0	4	0	1
SCN3A	0	2	0	1
SCN3B	0	1	0	32
SCN4A	1	7	0	0
SCN7A	0	3	0	1
SCN9A	0	3	0	1
SCNN1A	3	24	0	0
SCNN1G	0	1	0	2
SCYL2	1	18	0	0
SDHA	3	11	0	2
SDK1	0	6	0	0
SEC16A	1	7	0	6
SEL1L3	0	1	0	3
SELT	0	18	0	0
SEMA4D	1	7	0	6
SFI1	0	0	0	1
SFMBT2	1	0	0	1
SFRP4	0	7	0	0
SGCZ	0	2	0	8
SH3RF1	0	0	0	4
SH3TC2	0	2	0	27
SIGLEC12	0	4	0	5
SIRPA	1	6	0	0
SIRT4	1	17	0	0
SKIL	0	16	0	1
SLC12A6	0	2	0	10
SLC13A3	0	3	0	1
SLC15A2	0	9	0	4
SLC17A3	0	2	0	4
SLC18A3	1	2	0	3
SLC29A4	0	7	0	1
SLC30A3	0	0	0	3
SLC38A7	0	1	0	23
SLC41A3	0	10	0	4
SLC43A3	0	3	0	5
SLC6A13	2	19	0	0
SLC9A2	0	0	0	0
SLCO1B7	1	24	0	0
SNX13	0	7	0	0
SOX30	0	2	0	25
SPAG5	0	9	0	0
SPANXN2	0	0	0	0
SPATA6L	0	7	0	16
SPDYE6	0	9	0	3
SPEG	0	5	0	0
SPEN	0	0	0	7
SPIDR	0	0	0	0
SPIN1	0	7	0	7
SPTA1	1	10	0	0
SPTBN4	0	3	0	3
SRCIN1	1	3	0	1
SRL	0	1	0	3
SSX5	0	0	0	0
ST3GAL6	0	6	0	6
ST6GAL1	0	17	0	0
ST6GALNAC1	1	10	0	0
STAMBP	0	0	0	1
STARD8	0	0	0	0
STAT4	0	4	0	0
STAT5B	0	6	0	0
STK10	0	0	0	27
STK17B	0	4	0	0
STPG2	0	0	0	0
SULT2B1	0	3	0	4
SUPT16H	2	2	0	19
SUV39H1	0	0	0	0
SVIL	0	2	0	1
SWI5	0	6	0	5
SYN2	0	0	0	38
SYNE3	0	0	0	37
SYNPO2L	0	0	0	8
SYT16	0	0	0	34
SYT6	0	0	0	6
TARP	0	7	0	0
TAS1R3	1	2	0	3
TAS2R50	2	24	0	0
TAS2R8	3	23	0	0
TBC1D14	0	1	0	1
TBC1D15	2	21	0	0
TBKBP1	1	5	0	0
TBX15	0	0	0	6
TBX22	0	0	0	0
TBX6	0	2	0	4
TBXAS1	0	5	0	0
TCEAL8	0	0	0	0
TCF20	0	0	0	4
TDRD12	0	9	0	4
TECPR2	0	0	0	37
TENM1	0	0	0	0
TESK1	1	2	0	15
TFIP11	1	0	0	2
TGFBR3	0	0	0	6
TGFBRAP1	0	0	0	0
TGM5	0	1	0	10
THBS2	0	2	0	0
THOC2	0	0	0	0
THRAP3	0	1	0	3
TIAF1	0	9	0	1
TLR8	0	0	0	0
TMEM132C	1	18	0	0
TMEM136	0	1	0	34
TMEM144	0	0	0	4
TMEM219	0	2	0	3
TMPRSS13	0	0	0	35
TMTC2	2	19	0	0
TNIK	0	15	0	1
TNPO3	0	7	0	0
TOP3A	0	1	0	9
TOPBP1	0	13	0	3
TP63	0	15	0	0
TRAF3IP1	0	3	0	2
TRAK1	0	0	0	43
TRIM46	0	11	0	0
TRIM55	0	7	0	2
TRIM58	1	10	0	2
TRMU	0	2	0	1
TRPM3	0	6	0	5
TRPM5	0	1	0	8
TSEN2	0	0	0	37
TSHZ3	0	10	0	3
TSNAX	1	11	0	0
TSPAN32	0	1	0	8
TTC14	0	17	0	0
TTC30B	0	3	0	1
TTC39A	0	0	0	1
TUBGCP6	0	2	0	1
UBE2Q2L	0	0	0	0
UBE2QL1	3	11	0	2
UBE3B	1	17	0	0
UBR1	0	1	0	10
UBR4	0	0	0	9
UHRF1BP1	0	3	0	2
ULK1	1	18	0	0
UNC80	0	4	0	1
USH1G	1	10	0	0
USP5	3	24	0	0
USP6	0	1	0	12
VASH1	0	0	0	37
VBP1	0	0	0	0
VPS13A	0	7	0	6
VPS25	0	7	0	1
VPS54	0	0	0	1
VSIG1	0	0	0	0
VSTM4	1	2	0	3
VTA1	0	3	0	3
VWA3A	0	1	0	2
VWF	3	23	0	0
WBP2NL	0	1	0	3
WDR1	0	1	0	1
WDR17	0	0	0	4
WDR34	0	5	0	7
WDR70	2	15	0	1
WEE1	0	1	0	8
WFDC10B	0	3	0	1
WRN	0	3	0	6
WSCD2	1	17	0	0
WWC1	0	2	0	25
WWP2	0	1	0	25
XRN1	0	14	0	2
YWHAH	0	0	0	1
ZAR1L	0	1	0	16
ZBTB46	0	3	0	2
ZBTB6	0	7	0	6
ZC3H13	0	3	0	20
ZC3H14	0	0	0	38
ZCCHC16	0	0	0	0
ZCCHC18	0	0	0	0
ZFP64	0	3	0	2
ZFP69B	0	0	0	0
ZIM3	0	5	0	4
ZMYM1	0	1	0	5
ZNF14	0	8	0	0
ZNF142	0	4	0	0
ZNF169	0	8	0	6
ZNF185	0	0	0	0
ZNF250	0	3	0	2
ZNF273	0	6	0	8
ZNF280C	0	0	0	0
ZNF292	0	1	0	1
ZNF346	0	1	0	25
ZNF385A	1	18	0	0
ZNF408	0	3	0	6
ZNF44	0	5	0	6
ZNF462	0	7	0	7
ZNF473	0	4	0	6
ZNF526	0	5	0	2
ZNF570	0	7	0	3
ZNF606	1	4	0	3
ZNF610	0	6	0	5
ZNF613	0	7	0	5
ZNF615	0	7	0	5
ZNF616	0	7	0	5
ZNF682	0	8	0	2
ZNF700	0	4	0	5
ZNF781	0	7	0	3
ZNF799	0	5	0	6
ZNF81	0	0	0	0
ZNF813	0	6	0	5
ZNF814	1	4	0	3
ZNF836	0	6	0	5
ZPLD1	0	7	0	5
ZRANB3	0	1	0	1
ZSCAN29	0	1	0	10
ZSCAN4	1	4	0	3
ZSWIM3	0	3	0	1
A1BG	1	4	0	3
A1CF	0	1	0	4
A2ML1	3	24	0	0
A4GALT	0	0	0	4
A4GNT	0	14	0	3
AAAS	2	15	0	1
AACS	1	18	0	0
AADAC	0	18	0	0
AADACL2	0	18	0	0
AADACL3	0	0	0	8
AADAT	0	0	0	4
AAED1	0	8	0	6
AAGAB	0	2	0	5
AAK1	0	0	0	1
AAMP	0	4	0	0
AANAT	1	10	0	0
AARD	0	6	0	2
AARS	0	1	0	25
AARS2	0	2	0	1
AARSD1	0	6	0	1
AASDH	0	1	0	0
AASS	0	8	0	0
AATF	1	6	0	1
ABAT	0	3	0	3
ABCA1	0	7	0	6
ABCA10	1	7	0	0
ABCA13	0	7	0	0
ABCA2	2	7	0	4
ABCA5	1	7	0	0
ABCA6	1	7	0	0
ABCA7	1	4	0	4
ABCA8	1	7	0	0
ABCA9	1	7	0	0
ABCB1	0	9	0	0
ABCB10	1	12	0	0
ABCB11	0	4	0	0
ABCB4	0	8	0	0
ABCB6	0	4	0	0
ABCB8	0	9	0	1
ABCB9	1	15	0	0
ABCC1	0	2	0	1
ABCC10	0	2	0	1
ABCC12	0	1	0	21
ABCC2	0	0	0	5
ABCC3	1	4	0	0
ABCC4	1	1	0	18
ABCC5	0	16	0	0
ABCC6	0	2	0	2
ABCC8	0	2	0	8
ABCD2	2	19	0	1
ABCD3	0	0	0	6
ABCD4	0	0	0	35
ABCE1	0	0	0	2
ABCF1	0	1	0	4
ABCF2	0	9	0	0
ABCF3	0	16	0	0
ABCG1	1	7	0	2
ABCG2	0	1	0	1
ABCG4	0	0	0	35
ABCG5	0	0	0	1
ABCG8	0	0	0	1
ABHD10	0	9	0	5
ABHD11	0	6	0	5
ABHD12	1	3	0	0
ABHD12B	0	0	0	31
ABHD13	0	0	0	18
ABHD15	0	10	0	3
ABHD16A	0	5	0	5
ABHD16B	0	4	0	2
ABHD2	0	2	0	5
ABHD3	1	3	0	2
ABHD5	0	0	0	43
ABHD6	0	0	0	44
ABHD8	0	5	0	3
ABI1	0	2	0	1
ABI2	0	4	0	0
ABI3	1	5	0	0
ABL1	0	6	0	8
ABLIM1	0	1	0	3
ABLIM2	0	1	0	1
ABLIM3	0	2	0	27
ABO	0	8	0	6
ABR	0	2	0	11
ABRA	0	7	0	2
ABRACL	0	3	0	1
ABT1	0	3	0	4
ABTB1	0	8	0	4
ABTB2	0	2	0	7
ACAA1	0	0	0	42
ACAA2	1	7	0	3
ACACA	1	5	0	1
ACACB	1	15	0	0
ACAD10	1	14	0	1
ACAD11	0	11	0	3
ACAD8	0	1	0	27
ACAD9	0	9	0	4
ACADL	0	4	0	0
ACADM	0	0	0	4
ACADS	1	17	0	0
ACADSB	0	1	0	4
ACADVL	0	0	0	11
ACAN	0	2	0	5
ACAP1	0	0	0	11
ACAP2	0	14	0	0
ACAP3	1	2	0	3
ACAT2	0	2	0	1
ACBD3	1	12	0	0
ACBD4	1	5	0	0
ACBD5	0	1	0	1
ACBD6	1	11	0	0
ACBD7	1	0	0	1
ACCS	0	3	0	5
ACCSL	0	3	0	5
ACE	1	7	0	0
ACER1	0	4	0	9
ACER2	0	5	0	22
ACER3	1	3	0	12
ACHE	0	10	0	4
ACIN1	0	2	0	21
ACLY	0	8	0	0
ACMSD	0	1	0	1
ACO1	0	3	0	20
ACO2	0	2	0	3
ACOT1	0	0	0	32
ACOT11	0	0	0	1
ACOT13	0	2	0	4
ACOT2	0	0	0	32
ACOT4	0	0	0	32
ACOT6	0	0	0	32
ACOT7	0	0	0	8
ACOT8	0	3	0	1
ACOX1	1	10	0	0
ACOX2	0	0	0	44
ACOX3	0	1	0	1
ACP1	0	0	0	3
ACP2	0	3	0	8
ACP5	0	3	0	7
ACP6	1	9	0	1
ACPP	0	11	0	3
ACPT	0	4	0	6
ACR	0	0	0	1
ACRBP	3	24	0	0
ACRV1	0	1	0	30
ACSBG1	0	2	0	5
ACSBG2	0	3	0	9
ACSF2	1	5	0	0
ACSL1	0	0	0	4
ACSL3	0	4	0	0
ACSL5	0	1	0	3
ACSL6	0	1	0	33
ACSM1	0	1	0	1
ACSM2A	0	2	0	1
ACSM2B	0	2	0	1
ACSM3	0	1	0	1
ACSM5	0	2	0	1
ACSS1	1	4	0	0
ACSS2	1	6	0	1
ACSS3	2	20	0	0
ACTA1	1	12	0	0
ACTA2	2	4	0	5
ACTBL2	0	2	0	26
ACTC1	0	2	0	10
ACTG1	1	9	0	0
ACTG2	0	0	0	1
ACTL10	1	6	0	0
ACTL6A	0	16	0	0
ACTL6B	0	9	0	3
ACTL7A	1	7	0	7
ACTL7B	1	7	0	7
ACTL8	0	0	0	8
ACTL9	0	4	0	8
ACTN1	0	0	0	30
ACTN2	1	12	0	0
ACTN3	2	9	0	1
ACTN4	0	8	0	2
ACTR10	0	0	0	32
ACTR1A	0	0	0	3
ACTR2	0	0	0	2
ACTR3B	0	9	0	0
ACTR3C	0	9	0	0
ACTR5	0	4	0	1
ACTR6	1	19	0	0
ACTR8	0	0	0	42
ACTRT2	1	2	0	3
ACTRT3	0	17	0	0
ACVR1	0	4	0	1
ACVR1B	2	20	0	1
ACVR2A	0	3	0	0
ACVR2B	0	0	0	43
ACVRL1	2	20	0	1
ACY3	2	13	0	1
ACYP1	0	0	0	34
ACYP2	0	0	0	2
ADA	0	3	0	1
ADAD1	0	0	0	3
ADAD2	0	2	0	24
ADAL	0	1	0	10
ADAM10	1	2	0	6
ADAM11	1	5	0	0
ADAM12	0	1	0	6
ADAM15	0	10	0	0
ADAM17	0	0	0	4
ADAM18	1	4	0	2
ADAM19	0	2	0	25
ADAM2	1	4	0	3
ADAM20	0	0	0	33
ADAM21	0	0	0	33
ADAM22	0	8	0	0
ADAM23	0	4	0	0
ADAM28	0	3	0	6
ADAM30	0	0	0	5
ADAM32	1	4	0	3
ADAM33	1	4	0	0
ADAM7	0	3	0	6
ADAM9	1	4	0	3
ADAMDEC1	0	3	0	6
ADAMTS1	0	1	0	2
ADAMTS10	0	4	0	10
ADAMTS12	2	14	0	1
ADAMTS13	0	9	0	6
ADAMTS14	0	3	0	6
ADAMTS15	0	1	0	28
ADAMTS16	3	11	0	2
ADAMTS17	0	6	0	6
ADAMTS18	0	1	0	23
ADAMTS19	0	1	0	34
ADAMTS2	0	0	0	26
ADAMTS20	2	20	0	0
ADAMTS3	0	1	0	0
ADAMTS4	1	10	0	0
ADAMTS5	0	1	0	2
ADAMTS6	0	1	0	30
ADAMTS7	0	2	0	5
ADAMTS8	0	1	0	29
ADAMTS9	0	0	0	44
ADAMTSL1	0	4	0	23
ADAMTSL2	0	9	0	6
ADAMTSL3	0	2	0	7
ADAMTSL4	0	10	0	1
ADAP1	0	5	0	2
ADAP2	1	8	0	2
ADAR	0	10	0	0
ADARB1	0	8	0	2
ADARB2	1	0	0	1
ADAT1	0	1	0	24
ADAT2	0	3	0	3
ADAT3	0	4	0	5
ADCK1	0	0	0	37
ADCK2	0	5	0	0
ADCK3	1	12	0	0
ADCK4	0	4	0	3
ADCK5	0	3	0	2
ADCY1	0	7	0	0
ADCY10	1	10	0	0
ADCY2	4	10	0	2
ADCY3	0	0	0	5
ADCY5	0	10	0	4
ADCY6	2	20	0	0
ADCY8	0	4	0	2
ADCY9	0	1	0	4
ADCYAP1	0	3	0	7
ADCYAP1R1	0	7	0	0
ADD1	0	1	0	1
ADD3	0	3	0	2
ADGB	0	2	0	2
ADH1A	0	1	0	1
ADH1B	0	1	0	1
ADH1C	0	1	0	1
ADH4	0	1	0	1
ADH5	0	1	0	1
ADH7	0	1	0	1
ADHFE1	0	6	0	2
ADI1	0	0	0	3
ADIG	0	4	0	1
ADIPOQ	0	17	0	0
ADIPOR1	1	11	0	0
ADIPOR2	2	23	0	0
ADK	0	1	0	7
ADM	0	1	0	9
ADM2	0	2	0	1
ADNP	0	4	0	3
ADO	0	1	0	6
ADORA1	1	11	0	0
ADORA2A	0	1	0	3
ADORA2B	0	2	0	10
ADORA3	1	0	0	7
ADPGK	0	2	0	5
ADPRH	0	9	0	4
ADPRHL1	0	0	0	16
ADPRHL2	0	1	0	3
ADRA1A	0	3	0	6
ADRA1B	0	2	0	25
ADRA1D	1	5	0	0
ADRA2A	0	1	0	3
ADRA2C	0	1	0	1
ADRB1	0	1	0	3
ADRB2	0	2	0	27
ADRB3	1	5	0	3
ADRBK1	2	10	0	2
ADRBK2	0	0	0	2
ADRM1	0	4	0	2
ADSL	0	3	0	6
ADSS	1	10	0	0
ADTRP	0	3	0	6
AEBP1	0	6	0	1
AEBP2	1	24	0	0
AEN	0	2	0	5
AES	0	4	0	3
AFAP1	0	1	0	1
AFAP1L1	0	2	0	27
AFAP1L2	0	1	0	3
AFG3L2	0	4	0	3
AFM	0	1	0	2
AFMID	1	10	0	0
AFP	0	1	0	2
AFTPH	0	0	0	2
AGA	0	0	0	4
AGAP1	1	3	0	2
AGAP11	0	0	0	6
AGAP2	1	14	0	0
AGAP3	0	9	0	0
AGAP4	0	2	0	2
AGAP5	0	0	0	8
AGAP6	1	2	0	3
AGBL2	1	2	0	8
AGBL3	0	7	0	0
AGBL4	0	0	0	1
AGBL5	0	0	0	3
AGER	0	5	0	4
AGFG1	0	4	0	0
AGFG2	0	9	0	3
AGGF1	0	1	0	33
AGK	0	8	0	0
AGL	0	0	0	6
AGMAT	0	0	0	7
AGMO	0	6	0	0
AGPAT1	0	4	0	4
AGPAT2	1	7	0	5
AGPAT4	0	2	0	1
AGPAT6	1	5	0	3
AGPAT9	0	1	0	1
AGPS	0	3	0	1
AGR2	0	7	0	0
AGR3	0	7	0	0
AGRN	1	2	0	3
AGT	1	12	0	0
AGTPBP1	0	6	0	7
AGTR1	0	17	0	0
AGTRAP	0	0	0	8
AGXT	0	3	0	2
AGXT2	3	13	0	1
AHCTF1	1	10	0	2
AHCY	2	6	0	0
AHCYL1	0	0	0	8
AHCYL2	0	7	0	1
AHDC1	0	0	0	7
AHI1	0	3	0	1
AHR	1	7	0	0
AHSA1	0	0	0	39
AHSA2	0	0	0	1
AHSG	0	17	0	0
AHSP	0	2	0	4
AICDA	3	23	0	0
AIDA	1	13	0	0
AIF1	0	5	0	5
AIF1L	0	7	0	9
AIFM2	0	1	0	6
AIFM3	0	2	0	3
AIG1	0	3	0	2
AIM1	2	3	0	1
AIM1L	0	0	0	10
AIM2	1	10	0	0
AIMP1	0	0	0	1
AIMP2	0	6	0	1
AIP	1	12	0	4
AIPL1	0	1	0	12
AJAP1	0	0	0	8
AJUBA	0	2	0	21
AK1	0	7	0	5
AK2	0	0	0	5
AK3	0	7	0	16
AK4	0	0	0	4
AK5	0	0	0	4
AK7	0	0	0	37
AK8	0	8	0	6
AKAP1	2	10	0	0
AKAP10	0	3	0	5
AKAP11	0	4	0	17
AKAP12	0	2	0	0
AKAP13	0	2	0	4
AKAP2	0	7	0	7
AKAP3	3	23	0	0
AKAP5	0	0	0	33
AKAP7	0	2	0	1
AKAP8	0	7	0	4
AKAP8L	0	7	0	4
AKIP1	0	2	0	8
[truncated: 15,446 more rows]
