# Supplementary material for: The genomic landscape of Epstein-Barr virus-associated pulmonary lymphoepithelioma-like carcinoma
Source: Nat Commun. 2019 Jul 16;10:3108. doi: 10.1038/s41467-019-10902-w (PMC6635366; doi:10.1038/s41467-019-10902-w)
Supplement: Supplementary file 14 — Supplementary Data 11 [file 41467_2019_10902_MOESM14_ESM.xlsx]

## Sheet: Sheet1
Supplementary Data 11. Association between the three core signaling pathway alterations and LMP1 overexpression
Signaling Paways	LMP1 H-score (cutoff = 100)
	High	Low	total
NF-kappa B signaling Pathway
Wildtype	16	22	38
Mutant	3	50	53
total	19	72	91
p value	0.00005; Fisher’s exact test
Jak-STAT signaling pathway
Wildtype	14	28	42
Mutant	5	44	49
total	19	72	91
p value	0.00934; Fisher’s exact test
Cell cycle signaling pathway
Wildtype	15	32	47
Mutant	4	40	44
total	19	72	91
p value	0.00954; Fisher’s exact test
