# Supplementary material for: The genomic landscape of Epstein-Barr virus-associated pulmonary lymphoepithelioma-like carcinoma
Source: Nat Commun. 2019 Jul 16;10:3108. doi: 10.1038/s41467-019-10902-w (PMC6635366; doi:10.1038/s41467-019-10902-w)
Supplement: Supplementary file 15 — Supplementary Data 12 [file 41467_2019_10902_MOESM15_ESM.xlsx]

## Sheet: Sheet1
Supplementary Data 12. Clinicopathological characteristics of 59 metastatic pulmonary lymphoepithelioma-like carcinomas (LELC) patients who received pemetrexed plus platinum (AP) or gemcitabine plus platinum (GP) as first-line treatment
Subject ID (n=59)	performance status	stage	number of metastatic organ	Smoking history	First-line regimen	Cycles of chemotherapy	Best response	progressive disease (0 no; 1 yes)	PFS (montsh)
PLELC-001	0	IIIB	0	no	GP	4	PR	0	3.26667
PLELC-002	1	IV	1	no	AP	2	NA	0	0.666667
PLELC-003	0	IV	1	no	GP	6	PR	0	6.16667
PLELC-004	1	IV	1	no	AP	2	SD	0	3.5
PLELC-005	0	IIIB	0	no	AP	4	SD	0	2.83333
PLELC-006	1	IIIB	0	no	GP	4	PR	1	8.8
PLELC-007	0	IV	1	no	GP	5	PR	0	3.6
PLELC-008	0	IV	1	no	AP	4	NA	0	3
PLELC-009	1	IIIB	0	no	GP	4	PR	1	6.33333
PLELC-010	3	IV	5	no	AP	2	PD	1	0.6
PLELC-011	0	IV	2	no	AP	6	SD	0	4.43333
PLELC-012	2	IV	3	no	GP	4	SD	0	7.36667
PLELC-013	0	IV	1	no	GP	6	PR	1	12.2667
PLELC-014	0	IV	1	no	GP	4	SD	1	8.23333
PLELC-015	0	IV	3	yes	GP	4	PR	1	11.0333
PLELC-016	0	IV	1	no	AP	6	SD	1	4.43333
PLELC-017	0	IV	1	yes	GP	5	PR	0	4.9
PLELC-018	0	IV	1	no	AP	4	SD	1	6.53333
PLELC-019	1	IV	3	no	AP	6	SD	1	4.13333
PLELC-020	1	IV	1	no	GP	4	PR	1	8.8
PLELC-021	0	IV	1	no	AP	2	SD	1	1.76667
PLELC-022	0	IV	1	no	AP	9	PR	1	7.86667
PLELC-023	1	IV	1	no	AP	3	PR-unconfirmed	1	2.73333
PLELC-024	1	IV	1	no	AP	6	SD	1	3.96667
PLELC-025	0	IV	0	yes	AP	6	SD	1	6.76667
PLELC-026	0	IV	1	yes	AP	4	SD	0	2.86667
PLELC-027	0	IV	3	yes	AP	2	NA	1	2.76667
PLELC-028	0	IV	2	no	AP	2	PD	1	1.23333
PLELC-029	1	IV	2	no	AP	6	SD	1	7.36667
PLELC-030	0	IIIB	0	yes	AP	3	SD	0	7
PLELC-031	2	IV	3	no	AP	6	PR	1	6.73333
PLELC-032	2	IV	2	no	AP	4	PR	1	3.36667
PLELC-033	0	IV	1	yes	AP	2	SD	1	3.76667
PLELC-034	0	IV	1	no	AP	6	SD	1	6.46667
PLELC-035	1	IV	2	no	GP	4	SD	1	5.16667
PLELC-036	1	IIIB	0	no	GP	5	SD	1	11.5667
PLELC-037	0	IV	1	no	AP	4	SD	1	2.83333
PLELC-038	1	IV	2	no	AP	4	SD	0	4
PLELC-039	1	IV	2	no	AP	6	PR	1	5.7
PLELC-040	0	IIIB	0	yes	GP	3	PR	0	10.9
PLELC-041	0	IV	1	no	GP	6	PR	1	7.16667
PLELC-042	0	IV	3	no	AP	4	SD	1	6.96667
PLELC-043	0	IV	4	yes	AP	6	PR	1	14.5
PLELC-044	0	IV	3	no	GP	4	PR	0	25.2667
PLELC-045	1	IV	3	no	AP	6	PR	0	3.53333
PLELC-046	1	IV	4	yes	AP	3	SD	1	4.3
PLELC-047	0	IV	2	yes	AP	6	SD	1	8.43333
PLELC-048	1	IV	1	yes	AP	6	PR	1	4.9
PLELC-049	0	IV	1	yes	AP	8	PR	1	9.26667
PLELC-050	1	IV	2	yes	AP	6	SD	1	4.23333
PLELC-051	1	IV	2	yes	AP	2	PD	1	9.56667
PLELC-052	0	IV	2	yes	GP	5	PR	0	3.33333
PLELC-053	1	IV	1	yes	AP	4	SD	1	11.8
PLELC-054	0	IV	1	no	AP	6	PR	1	9.9
PLELC-055	0	IIIB	0	yes	GP	4	PR	1	12.7667
PLELC-056	0	IIIB	0	no	AP	4	SD	0	15.8
PLELC-057	0	IV	1	no	GP	6	SD	1	7.6
PLELC-058	1	IV	2	yes	GP	9	PR	0	7.46667
PLELC-059	1	IIIB	0	no	GP	3	PR	0	2.13333
