# Supplementary material for: The genomic landscape of Epstein-Barr virus-associated pulmonary lymphoepithelioma-like carcinoma
Source: Nat Commun. 2019 Jul 16;10:3108. doi: 10.1038/s41467-019-10902-w (PMC6635366; doi:10.1038/s41467-019-10902-w)
Supplement: Supplementary file 16 — Supplementary Data 13 [file 41467_2019_10902_MOESM16_ESM.xlsx]

## Sheet: Sheet1
Supplementary Data 13. Multivariate analysis of the progression-free survival and objective response rate for patients with advanced pulmonary lymphoepithelioma-like carcinomas (LELC)
Vriables	Progression-free survival			Overall response
	Harzards ratio	95% CI	p value	Relative risk	95% CI	p value
Chemotherapy regimens (gemcitabine vs. pemetrexed)	0.42	0.20-0.89	0.024	18.09	3.51-93.20	0.001
Age (as contiunous variable)	1.01	0.96-1.06	0.686	0.97	0.90-1.05	0.512
Gender (Female vs. Male)	1.58	0.78-3.21	0.202	0.24	0.05-1.07	0.061
Performance status (≥1 vs. 0)	1.72	0.70-4.24	0.238	0.57	0.11-3.05	0.507
Stage (IV vs. IIIB)	3.6	1.12-11.61	0.032	0.99	0.13-7.42	0.99
Number of metastatic organs (≥2 vs. 0-1)	1.24	0.60-2.55	0.559	0.84	0.18-3.89	0.822
